# Supplementary material for: Prognostic roles of diabetes mellitus and hypertension in advanced hepatocellular carcinoma treated with sorafenib
Source: PLoS One. 2020 Dec 31;15(12):e0244293. doi: 10.1371/journal.pone.0244293 (PMC7775090; doi:10.1371/journal.pone.0244293)
Supplement: S1 File — (XLSX) [file pone.0244293.s001.xlsx]

## Sheet: 工作表1
Sex (male: 1; female: 2)	Baseline age	Baseline age ≥65: 0	HBV and/or HCV infection (HBV: 1; HCV: 2; None: 3; HBV+HCV: 4)	HBV without HCV: 0	HBV: 0	HCV without HBV: 0	HCV: 0	Non HBV and/or HCV: 0	HBV+HCV: 0	HBV and/or HCV: 0	Liver cirrhosis: 1; non cirrhosis: 0	Tumor site (intra-hepatic venous invasion: 1; extra-hepatic spread: 2; both: 3)	Site of extra-hepatic spread (lymph nodes: 0; lung: 1; adrenal gland: 2; bone: 3; other: 4; multi-organ: 5; none: 6)	lymph nodes: 0	lung: 0	adrenal gland: 0	bone: 0	other: 0	multi-organ: 0	Multi-organ metastases without intra-hepatic venous invasion: 0	Intra-hepatic venous invasion without extra-hepatic spread: 0	Extra-hepatic spread without intra-hepatic venous invasion: 0	Intra-hepatic venous invasion plus extra-hepatic spread: 0	Intra-hepatic venous invasion: 0	Extra-hepatic spread: 0	Neither DM nor HTN (control): 0; DM without HTN: 1; HTN without DM: 2; DM+HTN: 3	DM: 0	HTN: 0	Diabetes medications (neither DM nor HTN: 0; OHA: 1; RI/NPH: 2; HTN without DM: 3)	OHA type (no OHA: 0; metformin: 1; non-metformin OHA: 2; unknown OHA: 3)	metformin: 0	non-metformin OHA: 0	OHA: 0	RI/NPH: 0	control: 0; metformin: 1; non-metformin OHA: 2; RI/NPH: 3; HTN without DM: 4	PFS day	PFS month	OS day	OS month	Progression disease during the study: 0	Survival status at the endpoint of the study (expire: 0; live: 1)	The duration of sorafenib therapy (day)	The duration of sorafenib therapy (month)	Baseline glucose level (mg/dL)	Baseline HbA1c (%)	On-sorafenib HbA1c (%)	Baseline blood pressure (systolic) (mmHg)	Baseline blood pressure (diastolic) (mmHg)	Baseline AFP level (ng/mL)
1	56	1	1	0	0	1	1	1	1	0	1	1	6	1	1	1	1	1	1	1	0	1	1	0	1	2	1	0	3	0	1	1	1	1	4	246	8.2	263	8.76667	0	0	246	8.2	149	6.1		117	81	1697.76
1	42	1	1	0	0	1	1	1	1	0	1	1	6	1	1	1	1	1	1	1	0	1	1	0	1	2	1	0	3	0	1	1	1	1	4	1418	47.2667	1418	47.2667	1	1	1418	47.2667	158			153	114	3.2
1	63	1	1	0	0	1	1	1	1	0	1	2	0	0	1	1	1	1	1	1	1	0	1	1	0	3	0	0	1	2	1	0	0	1	2	1261	42.0333	1261	42.0333	1	0	1176	39.2	154	7.8	6	138	72	14.26
1	57	1	1	0	0	1	1	1	1	0	1	2	0	0	1	1	1	1	1	1	1	0	1	1	0	0	1	1	0	0	1	1	1	1	0	22	0.733333	212	7.06667	0	0	50	1.66667	129			130	90	230.75
2	58	1	3	1	1	1	1	0	1	1	1	3	1	1	0	1	1	1	1	1	1	1	0	0	0	2	1	0	3	0	1	1	1	1	4	3	0.1	12	0.4	0	0	6	0.2	99			121	74	54001
1	47	1	1	0	0	1	1	1	1	0	1	1	6	1	1	1	1	1	1	1	0	1	1	0	1	0	1	1	0	0	1	1	1	1	0	140	4.66667	140	4.66667	1	0	60	2	100			124	70	12601
1	52	1	1	0	0	1	1	1	1	0	1	2	2	1	1	0	1	1	1	1	1	0	1	1	0	0	1	1	0	0	1	1	1	1	0	42	1.4	86	2.86667	0	0	86	2.86667	105			127	87	190.26
2	37	1	1	0	0	1	1	1	1	0	1	1	6	1	1	1	1	1	1	1	0	1	1	0	1	0	1	1	0	0	1	1	1	1	0	71	2.36667	71	2.36667	0	0	60	2	143			99	68	54001
1	64	1	3	1	1	1	1	0	1	1	1	2	0	0	1	1	1	1	1	1	1	0	1	1	0	0	1	1	0	0	1	1	1	1	0	3	0.1	3	0.1	1	0	3	0.1	104			127	78	32671
2	74	0	3	1	1	1	1	0	1	1	1	1	6	1	1	1	1	1	1	1	0	1	1	0	1	3	0	0	1	1	0	1	0	1	1	259	8.63333	259	8.63333	1	0	119	3.96667	131	6.7	5.3	153	74	2.71
1	49	1	3	1	1	1	1	0	1	1	1	2	2	1	1	0	1	1	1	1	1	0	1	1	0	0	1	1	0	0	1	1	1	1	0	210	7	358	11.9333	0	0	252	8.4	100			122	66	174.86
2	73	0	3	1	1	1	1	0	1	1	1	2	1	1	0	1	1	1	1	1	1	0	1	1	0	3	0	0	1	2	1	0	0	1	2	96	3.2	100	3.33333	0	0	97	3.23333	200	5.9	8.1	131	57	54001
1	67	0	3	1	1	1	1	0	1	1	0	2	1	1	0	1	1	1	1	1	1	0	1	1	0	3	0	0	2	0	1	1	1	0	3	168	5.6	168	5.6	0	0	45	1.5	354	9.8	11.5	136	82	1.26
2	75	0	3	1	1	1	1	0	1	1	1	2	1	1	0	1	1	1	1	1	1	0	1	1	0	3	0	0	2	0	1	1	1	0	3	176	5.86667	749	24.9667	0	0	113	3.76667	145	9.7	11.9	148	72	505.61
2	73	0	3	1	1	1	1	0	1	1	1	1	6	1	1	1	1	1	1	1	0	1	1	0	1	2	1	0	3	0	1	1	1	1	4	17	0.566667	17	0.566667	1	0	17	0.566667	137			109	53	8111
1	56	1	3	1	1	1	1	0	1	1	1	2	5	1	1	1	1	1	0	0	1	0	1	1	0	0	1	1	0	0	1	1	1	1	0	18	0.6	24	0.8	0	0	24	0.8	124			90	65	221.26
1	43	1	1	0	0	1	1	1	1	0	1	3	1	1	0	1	1	1	1	1	1	1	0	0	0	0	1	1	0	0	1	1	1	1	0	950	31.6667	1207	40.2333	0	0	952	31.7333	93			136	89	20591
2	76	0	3	1	1	1	1	0	1	1	1	3	1	1	0	1	1	1	1	1	1	1	0	0	0	3	0	0	1	1	0	1	0	1	1	19	0.633333	19	0.633333	0	0	19	0.633333	135	7	7.2	120	68	54001
1	58	1	3	1	1	1	1	0	1	1	1	2	1	1	0	1	1	1	1	1	1	0	1	1	0	3	0	0	2	0	1	1	1	0	3	18	0.6	18	0.6	0	0	18	0.6	78	6.1	4.9	187	87	33.2
1	70	0	3	1	1	1	1	0	1	1	1	1	6	1	1	1	1	1	1	1	0	1	1	0	1	0	1	1	0	0	1	1	1	1	0	591	19.7	1118	37.2667	0	0	567	18.9	134	5.9	5.5	103	70	146.24
1	68	0	3	1	1	1	1	0	1	1	0	3	0	0	1	1	1	1	1	1	1	1	0	0	0	2	1	0	3	0	1	1	1	1	4	71	2.36667	71	2.36667	0	0	71	2.36667	171			198	102	33377
1	61	1	1	0	0	1	1	1	1	0	1	1	6	1	1	1	1	1	1	1	0	1	1	0	1	0	1	1	0	0	1	1	1	1	0	44	1.46667	149	4.96667	0	0	66	2.2	132			107	67	671.14
1	59	1	1	0	0	1	1	1	1	0	1	1	6	1	1	1	1	1	1	1	0	1	1	0	1	0	1	1	0	0	1	1	1	1	0	31	1.03333	240	8	0	0	73	2.43333	109			122	82	16120
1	60	1	1	0	0	1	1	1	1	0	1	3	0	0	1	1	1	1	1	1	1	1	0	0	0	0	1	1	0	0	1	1	1	1	0	37	1.23333	136	4.53333	0	0	44	1.46667	128			123	69	5.46
1	64	1	1	0	0	1	1	1	1	0	0	1	6	1	1	1	1	1	1	1	0	1	1	0	1	2	1	0	3	0	1	1	1	1	4	127	4.23333	322	10.7333	0	0	114	3.8	145			108	72	310.59
1	51	1	1	0	0	1	1	1	1	0	1	1	6	1	1	1	1	1	1	1	0	1	1	0	1	0	1	1	0	0	1	1	1	1	0	42	1.4	126	4.2	0	0	42	1.4	N/A			114	71	17346
1	57	1	1	0	0	1	1	1	1	0	1	1	6	1	1	1	1	1	1	1	0	1	1	0	1	1	0	1	1	2	1	0	0	1	2	402	13.4	402	13.4	1	0	259	8.63333	118	6.1	6.2	114	74	54001
1	71	0	1	0	0	1	1	1	1	0	1	2	0	0	1	1	1	1	1	1	1	0	1	1	0	3	0	0	2	0	1	1	1	0	3	430	14.3333	632	21.0667	0	1	448	14.9333	158	10	8.3	146	78	19.93
1	65	0	1	0	0	1	1	1	1	0	1	1	6	1	1	1	1	1	1	1	0	1	1	0	1	0	1	1	0	0	1	1	1	1	0	267	8.9	267	8.9	0	0	51	1.7	93			111	68	5450
1	63	1	2	1	1	0	0	1	1	0	1	1	6	1	1	1	1	1	1	1	0	1	1	0	1	0	1	1	0	0	1	1	1	1	0	161	5.36667	202	6.73333	0	0	202	6.73333	121			95	50	12205
1	77	0	3	1	1	1	1	0	1	1	1	2	4	1	1	1	1	0	1	1	1	0	1	1	0	0	1	1	0	0	1	1	1	1	0	132	4.4	193	6.43333	0	0	132	4.4	117			120	70	4175
1	61	1	1	0	0	1	1	1	1	0	1	1	6	1	1	1	1	1	1	1	0	1	1	0	1	0	1	1	0	0	1	1	1	1	0	299	9.96667	357	11.9	0	0	300	10	145			104	61	4.2
2	71	0	2	1	1	0	0	1	1	0	1	1	6	1	1	1	1	1	1	1	0	1	1	0	1	0	1	1	0	0	1	1	1	1	0	105	3.5	105	3.5	1	0	52	1.73333	106			129	82	3507
1	74	0	2	1	1	0	0	1	1	0	1	2	5	1	1	1	1	1	0	0	1	0	1	1	0	0	1	1	0	0	1	1	1	1	0	391	13.0333	391	13.0333	1	1	195	6.5	196			138	74	3.02
1	72	0	1	0	0	1	1	1	1	0	0	2	5	1	1	1	1	1	0	0	1	0	1	1	0	3	0	0	1	2	1	0	0	1	2	126	4.2	126	4.2	1	0	118	3.93333	154	6.4	6.6	127	77	2.29
2	63	1	2	1	1	0	0	1	1	0	0	2	1	1	0	1	1	1	1	1	1	0	1	1	0	0	1	1	0	0	1	1	1	1	0	219	7.3	392	13.0667	0	0	253	8.43333	126			122	78	334.47
1	78	0	3	1	1	1	1	0	1	1	0	2	3	1	1	1	0	1	1	1	1	0	1	1	0	2	1	0	3	0	1	1	1	1	4	45	1.5	135	4.5	0	0	70	2.33333	121			161	81	366.12
1	48	1	1	0	0	1	1	1	1	0	1	1	6	1	1	1	1	1	1	1	0	1	1	0	1	0	1	1	0	0	1	1	1	1	0	77	2.56667	77	2.56667	0	0	35	1.16667	95			123	69	1621.58
1	83	0	3	1	1	1	1	0	1	1	1	1	6	1	1	1	1	1	1	1	0	1	1	0	1	2	1	0	3	0	1	1	1	1	4	437	14.5667	1176	39.2	0	1	1176	39.2	112			133	67	3.56
1	59	1	1	0	0	1	1	1	1	0	1	3	0	0	1	1	1	1	1	1	1	1	0	0	0	1	0	1	1	1	0	1	0	1	1	164	5.46667	1177	39.2333	0	1	193	6.43333	183	6.8	7.1	128	81	6.59
2	69	0	3	1	1	1	1	0	1	1	1	1	6	1	1	1	1	1	1	1	0	1	1	0	1	3	0	0	1	2	1	0	0	1	2	21	0.7	21	0.7	0	0	14	0.466667	125	6.7	7	136	44	7.71
1	48	1	3	1	1	1	1	0	1	1	1	2	1	1	0	1	1	1	1	1	1	0	1	1	0	2	1	0	3	0	1	1	1	1	4	38	1.26667	877	29.2333	0	0	35	1.16667	110			133	75	10393
1	64	1	3	1	1	1	1	0	1	1	1	2	5	1	1	1	1	1	0	0	1	0	1	1	0	0	1	1	0	0	1	1	1	1	0	196	6.53333	218	7.26667	0	0	34	1.13333	91			127	72	14
2	71	0	2	1	1	0	0	1	1	0	1	1	6	1	1	1	1	1	1	1	0	1	1	0	1	3	0	0	2	0	1	1	1	0	3	111	3.7	284	9.46667	0	0	119	3.96667	230	8.4	6.9	152	80	29.01
1	53	1	3	1	1	1	1	0	1	1	1	1	6	1	1	1	1	1	1	1	0	1	1	0	1	0	1	1	0	0	1	1	1	1	0	43	1.43333	163	5.43333	0	0	57	1.9	95			117	76	21.49
1	48	1	1	0	0	1	1	1	1	0	1	1	6	1	1	1	1	1	1	1	0	1	1	0	1	0	1	1	0	0	1	1	1	1	0	93	3.1	247	8.23333	0	0	98	3.26667	109			110	74	3.64
1	54	1	1	0	0	1	1	1	1	0	1	1	6	1	1	1	1	1	1	1	0	1	1	0	1	2	1	0	3	0	1	1	1	1	4	42	1.4	102	3.4	0	0	56	1.86667	87			173	115	32899
2	73	0	3	1	1	1	1	0	1	1	1	1	6	1	1	1	1	1	1	1	0	1	1	0	1	3	0	0	1	1	0	1	0	1	1	24	0.8	49	1.63333	0	0	28	0.933333	106	6.2	7.5	126	67	3217
1	53	1	3	1	1	1	1	0	1	1	1	1	6	1	1	1	1	1	1	1	0	1	1	0	1	0	1	1	0	0	1	1	1	1	0	8	0.266667	8	0.266667	0	0	8	0.266667	140			120	78	23.28
1	42	1	1	0	0	1	1	1	1	0	1	3	1	1	0	1	1	1	1	1	1	1	0	0	0	0	1	1	0	0	1	1	1	1	0	38	1.26667	48	1.6	0	0	48	1.6	115			118	83	50976
1	55	1	3	1	1	1	1	0	1	1	1	3	0	0	1	1	1	1	1	1	1	1	0	0	0	3	0	0	1	3	1	0	0	1	2	53	1.76667	194	6.46667	0	0	67	2.23333	192	8.5	8.4	106	64	3405
2	73	0	2	1	1	0	0	1	1	0	1	1	6	1	1	1	1	1	1	1	0	1	1	0	1	2	1	0	3	0	1	1	1	1	4	515	17.1667	515	17.1667	1	1	515	17.1667	143			146	69	3.96
2	70	0	2	1	1	0	0	1	1	0	1	3	1	1	0	1	1	1	1	1	1	1	0	0	0	1	0	1	1	1	0	1	0	1	1	42	1.4	159	5.3	0	0	57	1.9	97	5.8	7.5	134	90	11640
1	51	1	4	1	0	1	0	1	0	0	1	1	6	1	1	1	1	1	1	1	0	1	1	0	1	2	1	0	3	0	1	1	1	1	4	249	8.3	249	8.3	1	0	249	8.3	109			114	74	11.37
1	57	1	1	0	0	1	1	1	1	0	1	2	5	1	1	1	1	1	0	0	1	0	1	1	0	0	1	1	0	0	1	1	1	1	0	55	1.83333	55	1.83333	1	0	32	1.06667	107			119	72	23137
1	69	0	1	0	0	1	1	1	1	0	1	2	1	1	0	1	1	1	1	1	1	0	1	1	0	1	0	1	1	3	1	0	0	1	2	1905	63.5	2086	69.5333	0	0	1842	61.4	175	6.2	6.6	132	75	1265.88
2	72	0	1	0	0	1	1	1	1	0	1	2	1	1	0	1	1	1	1	1	1	0	1	1	0	1	0	1	1	1	0	1	0	1	1	116	3.86667	116	3.86667	1	0	84	2.8	125	6.1	6.1	133	74	122.09
1	81	0	1	0	0	1	1	1	1	0	1	2	0	0	1	1	1	1	1	1	1	0	1	1	0	2	1	0	3	0	1	1	1	1	4	184	6.13333	1326	44.2	0	1	201	6.7	136			144	78	3.44
1	77	0	3	1	1	1	1	0	1	1	1	2	1	1	0	1	1	1	1	1	1	0	1	1	0	1	0	1	1	1	0	1	0	1	1	93	3.1	102	3.4	0	0	102	3.4	178	13.3	9.1	140	79	606.05
1	63	1	3	1	1	1	1	0	1	1	1	2	0	0	1	1	1	1	1	1	1	0	1	1	0	2	1	0	3	0	1	1	1	1	4	434	14.4667	1379	45.9667	0	1	407	13.5667	81			121	67	162.14
2	71	0	3	1	1	1	1	0	1	1	1	1	6	1	1	1	1	1	1	1	0	1	1	0	1	3	0	0	1	1	0	1	0	1	1	266	8.86667	427	14.2333	0	0	293	9.76667	232	9.3	5.8	126	85	45.85
1	58	1	3	1	1	1	1	0	1	1	1	2	0	0	1	1	1	1	1	1	1	0	1	1	0	0	1	1	0	0	1	1	1	1	0	39	1.3	70	2.33333	0	0	65	2.16667	96			118	81	77.55
1	62	1	3	1	1	1	1	0	1	1	1	1	6	1	1	1	1	1	1	1	0	1	1	0	1	1	0	1	2	0	1	1	1	0	3	263	8.76667	456	15.2	0	0	242	8.06667	104	11.2	7	134	76	14.37
1	81	0	3	1	1	1	1	0	1	1	0	2	3	1	1	1	0	1	1	1	1	0	1	1	0	2	1	0	3	0	1	1	1	1	4	80	2.66667	80	2.66667	0	0	80	2.66667	133	6		115	64	1.29
2	34	1	1	0	0	1	1	1	1	0	1	3	1	1	0	1	1	1	1	1	1	1	0	0	0	0	1	1	0	0	1	1	1	1	0	101	3.36667	101	3.36667	0	0	101	3.36667	79			126	77	54001
1	37	1	3	1	1	1	1	0	1	1	1	2	3	1	1	1	0	1	1	1	1	0	1	1	0	0	1	1	0	0	1	1	1	1	0	44	1.46667	284	9.46667	0	0	77	2.56667	103			118	65	952.48
1	55	1	3	1	1	1	1	0	1	1	1	2	1	1	0	1	1	1	1	1	1	0	1	1	0	3	0	0	1	2	1	0	0	1	2	1449	48.3	1449	48.3	1	0	119	3.96667	231	7	9.2	136	80	5.54
2	76	0	1	0	0	1	1	1	1	0	1	2	1	1	0	1	1	1	1	1	1	0	1	1	0	3	0	0	1	3	1	0	0	1	2	343	11.4333	343	11.4333	0	0	324	10.8	126	7.6	6.5	138	74	381.1
1	58	1	3	1	1	1	1	0	1	1	1	3	0	0	1	1	1	1	1	1	1	1	0	0	0	0	1	1	0	0	1	1	1	1	0	51	1.7	51	1.7	0	0	51	1.7	100			108	69	12694
1	61	1	1	0	0	1	1	1	1	0	1	3	0	0	1	1	1	1	1	1	1	1	0	0	0	0	1	1	0	0	1	1	1	1	0	623	20.7667	661	22.0333	0	0	613	20.4333	51			110	86	15421
1	65	0	1	0	0	1	1	1	1	0	1	3	1	1	0	1	1	1	1	1	1	1	0	0	0	0	1	1	0	0	1	1	1	1	0	182	6.06667	276	9.2	0	0	178	5.93333	87			131	82	2785
2	64	1	4	1	0	1	0	1	0	0	1	2	0	0	1	1	1	1	1	1	1	0	1	1	0	0	1	1	0	0	1	1	1	1	0	934	31.1333	934	31.1333	1	1	51	1.7	147			121	63	51.45
1	72	0	3	1	1	1	1	0	1	1	1	2	5	1	1	1	1	1	0	0	1	0	1	1	0	3	0	0	1	1	0	1	0	1	1	14	0.466667	22	0.733333	0	0	14	0.466667	120	6	6.1	161	76	767
1	77	0	1	0	0	1	1	1	1	0	0	1	6	1	1	1	1	1	1	1	0	1	1	0	1	2	1	0	3	0	1	1	1	1	4	298	9.93333	298	9.93333	1	0	219	7.3	119			149	87	2.79
1	77	0	2	1	1	0	0	1	1	0	1	2	0	0	1	1	1	1	1	1	1	0	1	1	0	0	1	1	0	0	1	1	1	1	0	246	8.2	334	11.1333	0	0	170	5.66667	92			118	71	2.57
1	75	0	2	1	1	0	0	1	1	0	1	2	1	1	0	1	1	1	1	1	1	0	1	1	0	2	1	0	3	0	1	1	1	1	4	480	16	480	16	1	1	480	16	111			165	74	1044.63
1	65	0	1	0	0	1	1	1	1	0	1	2	1	1	0	1	1	1	1	1	1	0	1	1	0	0	1	1	0	0	1	1	1	1	0	63	2.1	184	6.13333	0	0	53	1.76667	111			120	71	8540
2	46	1	1	0	0	1	1	1	1	0	1	3	1	1	0	1	1	1	1	1	1	1	0	0	0	0	1	1	0	0	1	1	1	1	0	38	1.26667	120	4	0	0	59	1.96667	145			129	79	54001
1	62	1	3	1	1	1	1	0	1	1	0	2	1	1	0	1	1	1	1	1	1	0	1	1	0	0	1	1	0	0	1	1	1	1	0	121	4.03333	776	25.8667	0	0	133	4.43333	94			119	77	6.74
1	69	0	3	1	1	1	1	0	1	1	1	1	6	1	1	1	1	1	1	1	0	1	1	0	1	2	1	0	3	0	1	1	1	1	4	27	0.9	27	0.9	0	0	27	0.9	100			150	79	11258
1	55	1	2	1	1	0	0	1	1	0	1	1	6	1	1	1	1	1	1	1	0	1	1	0	1	0	1	1	0	0	1	1	1	1	0	1967	65.5667	1967	65.5667	1	1	1610	53.6667	96			121	80	5.6
1	72	0	3	1	1	1	1	0	1	1	1	3	0	0	1	1	1	1	1	1	1	1	0	0	0	3	0	0	1	2	1	0	0	1	2	802	26.7333	1162	38.7333	0	0	795	26.5	125	7.2	7.3	153	72	194.38
1	34	1	3	1	1	1	1	0	1	1	0	2	1	1	0	1	1	1	1	1	1	0	1	1	0	0	1	1	0	0	1	1	1	1	0	55	1.83333	74	2.46667	0	0	31	1.03333	134			131	87	681.68
1	62	1	2	1	1	0	0	1	1	0	1	1	6	1	1	1	1	1	1	1	0	1	1	0	1	2	1	0	3	0	1	1	1	1	4	2219	73.9667	2219	73.9667	1	1	2219	73.9667	89			125	70	4.95
1	59	1	1	0	0	1	1	1	1	0	1	3	1	1	0	1	1	1	1	1	1	1	0	0	0	0	1	1	0	0	1	1	1	1	0	1474	49.1333	1474	49.1333	1	0	1026	34.2	126			106	65	405.51
2	70	0	3	1	1	1	1	0	1	1	1	2	1	1	0	1	1	1	1	1	1	0	1	1	0	2	1	0	3	0	1	1	1	1	4	941	31.3667	1756	58.5333	0	0	900	30	127			145	79	872.1
2	67	0	1	0	0	1	1	1	1	0	1	2	4	1	1	1	1	0	1	1	1	0	1	1	0	3	0	0	1	2	1	0	0	1	2	56	1.86667	1606	53.5333	0	1	41	1.36667	169	7.8	7.6	114	67	100.53
1	59	1	3	1	1	1	1	0	1	1	1	1	6	1	1	1	1	1	1	1	0	1	1	0	1	3	0	0	1	3	1	0	0	1	2	66	2.2	66	2.2	0	0	24	0.8	177	5	6.2	137	97	8.53
1	35	1	3	1	1	1	1	0	1	1	0	3	1	1	0	1	1	1	1	1	1	1	0	0	0	0	1	1	0	0	1	1	1	1	0	54	1.8	54	1.8	0	0	48	1.6	101			121	83	7.04
1	77	0	3	1	1	1	1	0	1	1	1	1	6	1	1	1	1	1	1	1	0	1	1	0	1	1	0	1	1	2	1	0	0	1	2	58	1.93333	125	4.16667	0	0	22	0.733333	217	8.9	10.5	143	72	46.52
1	65	0	1	0	0	1	1	1	1	0	0	1	6	1	1	1	1	1	1	1	0	1	1	0	1	1	0	1	1	2	1	0	0	1	2	139	4.63333	139	4.63333	0	0	139	4.63333	142	5.7	7.2	112	78	100.82
1	54	1	3	1	1	1	1	0	1	1	0	2	5	1	1	1	1	1	0	0	1	0	1	1	0	1	0	1	1	2	1	0	0	1	2	54	1.8	88	2.93333	0	0	53	1.76667	153	6.1	6.2	120	97	3814
1	52	1	1	0	0	1	1	1	1	0	0	3	2	1	1	0	1	1	1	1	1	1	0	0	0	0	1	1	0	0	1	1	1	1	0	50	1.66667	82	2.73333	0	0	52	1.73333	100			122	76	3814
1	41	1	1	0	0	1	1	1	1	0	0	1	6	1	1	1	1	1	1	1	0	1	1	0	1	0	1	1	0	0	1	1	1	1	0	223	7.43333	223	7.43333	1	0	95	3.16667	124			114	78	29909
1	52	1	1	0	0	1	1	1	1	0	0	1	6	1	1	1	1	1	1	1	0	1	1	0	1	0	1	1	0	0	1	1	1	1	0	98	3.26667	98	3.26667	0	0	98	3.26667	64			132	79	14.88
1	83	0	3	1	1	1	1	0	1	1	0	1	6	1	1	1	1	1	1	1	0	1	1	0	1	2	1	0	3	0	1	1	1	1	4	215	7.16667	215	7.16667	0	0	14	0.466667	124			140	77	2.32
1	72	0	2	1	1	0	0	1	1	0	0	2	0	0	1	1	1	1	1	1	1	0	1	1	0	1	0	1	1	2	1	0	0	1	2	239	7.96667	714	23.8	0	0	250	8.33333	127	6	5.8	120	78	22.23
1	88	0	3	1	1	1	1	0	1	1	0	1	6	1	1	1	1	1	1	1	0	1	1	0	1	2	1	0	3	0	1	1	1	1	4	440	14.6667	440	14.6667	0	0	211	7.03333	82			158	83	9.58
2	85	0	3	1	1	1	1	0	1	1	0	3	5	1	1	1	1	1	0	1	1	1	0	0	0	3	0	0	2	0	1	1	1	0	3	5	0.166667	5	0.166667	0	0	5	0.166667	144	5.8	7.4	136	67	189.34
1	70	0	2	1	1	0	0	1	1	0	1	2	1	1	0	1	1	1	1	1	1	0	1	1	0	3	0	0	1	2	1	0	0	1	2	726	24.2	726	24.2	0	0	229	7.63333	170	6.8	5.9	118	65	5462
1	62	1	1	0	0	1	1	1	1	0	1	3	4	1	1	1	1	0	1	1	1	1	0	0	0	2	1	0	3	0	1	1	1	1	4	61	2.03333	240	8	0	0	86	2.86667	136			137	83	15.25
1	80	0	3	1	1	1	1	0	1	1	1	1	6	1	1	1	1	1	1	1	0	1	1	0	1	1	0	1	1	2	1	0	0	1	2	84	2.8	84	2.8	0	0	84	2.8	192	6.1	6.4	157	86	327.96
1	52	1	3	1	1	1	1	0	1	1	1	1	6	1	1	1	1	1	1	1	0	1	1	0	1	3	0	0	1	1	0	1	0	1	1	190	6.33333	214	7.13333	0	0	160	5.33333	213	9.4	10.4	116	67	2977.21
1	33	1	1	0	0	1	1	1	1	0	1	1	6	1	1	1	1	1	1	1	0	1	1	0	1	0	1	1	0	0	1	1	1	1	0	59	1.96667	189	6.3	0	0	141	4.7	100			130	68	76.42
1	53	1	3	1	1	1	1	0	1	1	1	2	3	1	1	1	0	1	1	1	1	0	1	1	0	2	1	0	3	0	1	1	1	1	4	30	1	111	3.7	0	0	106	3.53333	77			152	102	4.95
1	75	0	3	1	1	1	1	0	1	1	0	2	1	1	0	1	1	1	1	1	1	0	1	1	0	0	1	1	0	0	1	1	1	1	0	231	7.7	231	7.7	0	0	231	7.7	129			142	73	100.82
1	51	1	3	1	1	1	1	0	1	1	1	2	1	1	0	1	1	1	1	1	1	0	1	1	0	0	1	1	0	0	1	1	1	1	0	25	0.833333	25	0.833333	0	0	25	0.833333	99			122	86	327.96
1	83	0	3	1	1	1	1	0	1	1	1	1	6	1	1	1	1	1	1	1	0	1	1	0	1	0	1	1	0	0	1	1	1	1	0	47	1.56667	107	3.56667	0	0	70	2.33333	176			138	70	82.25
1	42	1	1	0	0	1	1	1	1	0	1	1	6	1	1	1	1	1	1	1	0	1	1	0	1	2	1	0	3	0	1	1	1	1	4	41	1.36667	85	2.83333	0	0	51	1.7	100			142	95	54001
1	64	1	1	0	0	1	1	1	1	0	1	2	1	1	0	1	1	1	1	1	1	0	1	1	0	1	0	1	1	1	0	1	0	1	1	68	2.26667	189	6.3	0	0	127	4.23333	157	7.1	8.6	126	74	11.82
1	53	1	1	0	0	1	1	1	1	0	1	1	6	1	1	1	1	1	1	1	0	1	1	0	1	0	1	1	0	0	1	1	1	1	0	167	5.56667	167	5.56667	0	0	111	3.7	138			120	82	18.86
2	73	0	2	1	1	0	0	1	1	0	0	1	6	1	1	1	1	1	1	1	0	1	1	0	1	2	1	0	3	0	1	1	1	1	4	234	7.8	249	8.3	0	0	243	8.1	153			170	83	4176
2	67	0	1	0	0	1	1	1	1	0	1	1	6	1	1	1	1	1	1	1	0	1	1	0	1	1	0	1	1	1	0	1	0	1	1	666	22.2	666	22.2	1	1	666	22.2	117	6.5	6.6	143	79	14.43
1	55	1	1	0	0	1	1	1	1	0	1	1	6	1	1	1	1	1	1	1	0	1	1	0	1	0	1	1	0	0	1	1	1	1	0	73	2.43333	87	2.9	0	0	44	1.46667	130			118	82	54001
2	21	1	3	1	1	1	1	0	1	1	0	3	3	1	1	1	0	1	1	1	1	1	0	0	0	0	1	1	0	0	1	1	1	1	0	182	6.06667	210	7	0	0	198	6.6	107			127	72	1845
1	44	1	1	0	0	1	1	1	1	0	1	2	0	0	1	1	1	1	1	1	1	0	1	1	0	2	1	0	3	0	1	1	1	1	4	181	6.03333	183	6.1	0	0	84	2.8	105			148	100	14401
1	73	0	3	1	1	1	1	0	1	1	1	2	5	1	1	1	1	1	0	0	1	0	1	1	0	0	1	1	0	0	1	1	1	1	0	69	2.3	69	2.3	0	0	69	2.3	129			117	66	54001
2	42	1	3	1	1	1	1	0	1	1	1	2	5	1	1	1	1	1	0	0	1	0	1	1	0	2	1	0	3	0	1	1	1	1	4	36	1.2	360	12	0	0	56	1.86667	148			126	81	86.94
1	64	1	3	1	1	1	1	0	1	1	1	1	6	1	1	1	1	1	1	1	0	1	1	0	1	0	1	1	0	0	1	1	1	1	0	29	0.966667	115	3.83333	0	0	42	1.4	182			130	81	86.68
1	76	0	3	1	1	1	1	0	1	1	1	2	2	1	1	0	1	1	1	1	1	0	1	1	0	2	1	0	3	0	1	1	1	1	4	42	1.4	312	10.4	0	0	66	2.2	152	6.3		161	72	2.03
1	80	0	2	1	1	0	0	1	1	0	0	1	6	1	1	1	1	1	1	1	0	1	1	0	1	2	1	0	3	0	1	1	1	1	4	585	19.5	585	19.5	1	0	585	19.5	100			159	95	49.16
1	58	1	2	1	1	0	0	1	1	0	1	2	1	1	0	1	1	1	1	1	1	0	1	1	0	3	0	0	1	1	0	1	0	1	1	451	15.0333	801	26.7	0	0	451	15.0333	116	6.7	6	146	95	33.09
1	60	1	3	1	1	1	1	0	1	1	1	1	6	1	1	1	1	1	1	1	0	1	1	0	1	3	0	0	1	1	0	1	0	1	1	724	24.1333	724	24.1333	1	1	119	3.96667	160	6.2	6.2	108	65	304.25
1	53	1	4	1	0	1	0	1	0	0	1	1	6	1	1	1	1	1	1	1	0	1	1	0	1	0	1	1	0	0	1	1	1	1	0	33	1.1	93	3.1	0	0	55	1.83333	115			136	65	5479
1	65	0	2	1	1	0	0	1	1	0	0	1	6	1	1	1	1	1	1	1	0	1	1	0	1	0	1	1	0	0	1	1	1	1	0	620	20.6667	620	20.6667	1	1	620	20.6667	113			134	77	3911
2	75	0	2	1	1	0	0	1	1	0	1	1	6	1	1	1	1	1	1	1	0	1	1	0	1	3	0	0	1	1	0	1	0	1	1	616	20.5333	616	20.5333	1	1	616	20.5333	107	6.4	6.5	134	81	28.67
1	70	0	2	1	1	0	0	1	1	0	1	2	5	1	1	1	1	1	0	0	1	0	1	1	0	0	1	1	0	0	1	1	1	1	0	84	2.8	118	3.93333	0	0	111	3.7	198			110	60	4.3
1	65	0	1	0	0	1	1	1	1	0	1	2	0	0	1	1	1	1	1	1	1	0	1	1	0	1	0	1	1	1	0	1	0	1	1	25	0.833333	35	1.16667	0	0	25	0.833333	114	6.5	7.1	160	84	5.16
1	82	0	2	1	1	0	0	1	1	0	1	1	6	1	1	1	1	1	1	1	0	1	1	0	1	0	1	1	0	0	1	1	1	1	0	278	9.26667	278	9.26667	1	0	51	1.7	146			126	90	13.76
1	76	0	3	1	1	1	1	0	1	1	1	1	6	1	1	1	1	1	1	1	0	1	1	0	1	1	0	1	1	1	0	1	0	1	1	205	6.83333	205	6.83333	1	0	59	1.96667	137	9.3	9	138	67	9.9
2	65	0	4	1	0	1	0	1	0	0	1	2	0	0	1	1	1	1	1	1	1	0	1	1	0	0	1	1	0	0	1	1	1	1	0	164	5.46667	514	17.1333	0	1	179	5.96667	78			133	74	25.61
1	50	1	1	0	0	1	1	1	1	0	1	2	0	0	1	1	1	1	1	1	1	0	1	1	0	3	0	0	1	1	0	1	0	1	1	567	18.9	567	18.9	1	1	567	18.9	117	5.3	6.1	129	70	91.51
2	71	0	2	1	1	0	0	1	1	0	1	2	1	1	0	1	1	1	1	1	1	0	1	1	0	1	0	1	1	1	0	1	0	1	1	505	16.8333	505	16.8333	1	1	59	1.96667	273	7.9	7.8	118	77	3.68
1	46	1	1	0	0	1	1	1	1	0	1	2	0	0	1	1	1	1	1	1	1	0	1	1	0	0	1	1	0	0	1	1	1	1	0	210	7	253	8.43333	0	0	210	7	105			130	86	44.83
1	63	1	3	1	1	1	1	0	1	1	1	1	6	1	1	1	1	1	1	1	0	1	1	0	1	3	0	0	1	1	0	1	0	1	1	308	10.2667	464	15.4667	0	0	316	10.5333	241	7	7.3	152	93	32038
1	58	1	3	1	1	1	1	0	1	1	1	1	6	1	1	1	1	1	1	1	0	1	1	0	1	1	0	1	1	3	1	0	0	1	2	350	11.6667	350	11.6667	1	0	82	2.73333	118	7	8.1	105	70	16.38
1	73	0	2	1	1	0	0	1	1	0	1	1	6	1	1	1	1	1	1	1	0	1	1	0	1	2	1	0	3	0	1	1	1	1	4	504	16.8	504	16.8	1	1	504	16.8	156			119	75	11.34
2	61	1	2	1	1	0	0	1	1	0	1	1	6	1	1	1	1	1	1	1	0	1	1	0	1	1	0	1	1	3	1	0	0	1	2	505	16.8333	505	16.8333	1	1	433	14.4333	178	8	7.3	126	75	92.2
1	67	0	1	0	0	1	1	1	1	0	1	1	6	1	1	1	1	1	1	1	0	1	1	0	1	1	0	1	1	1	0	1	0	1	1	171	5.7	171	5.7	1	0	111	3.7	249	8	7.1	148	58	1.75
1	62	1	2	1	1	0	0	1	1	0	1	1	6	1	1	1	1	1	1	1	0	1	1	0	1	1	0	1	1	3	1	0	0	1	2	332	11.0667	332	11.0667	1	0	332	11.0667	73	6.5	7.7	122	75	6.31
1	76	0	1	0	0	1	1	1	1	0	1	2	4	1	1	1	1	0	1	1	1	0	1	1	0	2	1	0	3	0	1	1	1	1	4	72	2.4	96	3.2	0	0	73	2.43333	199	7.6		142	87	5.5
1	86	0	2	1	1	0	0	1	1	0	1	2	3	1	1	1	0	1	1	1	1	0	1	1	0	2	1	0	3	0	1	1	1	1	4	80	2.66667	80	2.66667	1	0	59	1.96667	182			138	69	8.16
2	51	1	2	1	1	0	0	1	1	0	1	1	6	1	1	1	1	1	1	1	0	1	1	0	1	2	1	0	3	0	1	1	1	1	4	759	25.3	759	25.3	1	1	686	22.8667	127			127	70	10.42
1	52	1	1	0	0	1	1	1	1	0	1	2	5	1	1	1	1	1	0	0	1	0	1	1	0	3	0	0	1	2	1	0	0	1	2	35	1.16667	61	2.03333	0	0	54	1.8	93	6.7	4.9	153	74	1283
1	55	1	1	0	0	1	1	1	1	0	1	1	6	1	1	1	1	1	1	1	0	1	1	0	1	3	0	0	1	1	0	1	0	1	1	139	4.63333	139	4.63333	1	0	139	4.63333	174	6.1	9	160	71	265.54
1	66	0	1	0	0	1	1	1	1	0	1	1	6	1	1	1	1	1	1	1	0	1	1	0	1	2	1	0	3	0	1	1	1	1	4	700	23.3333	700	23.3333	1	1	700	23.3333	141			131	71	24.28
1	49	1	1	0	0	1	1	1	1	0	1	1	6	1	1	1	1	1	1	1	0	1	1	0	1	0	1	1	0	0	1	1	1	1	0	654	21.8	654	21.8	1	1	126	4.2	94	5.4		120	75	4.28
1	50	1	2	1	1	0	0	1	1	0	1	1	6	1	1	1	1	1	1	1	0	1	1	0	1	2	1	0	3	0	1	1	1	1	4	109	3.63333	647	21.5667	0	1	109	3.63333	91			146	89	7.86
1	65	0	1	0	0	1	1	1	1	0	1	1	6	1	1	1	1	1	1	1	0	1	1	0	1	0	1	1	0	0	1	1	1	1	0	666	22.2	666	22.2	1	1	628	20.9333	102			108	68	45.32
1	62	1	1	0	0	1	1	1	1	0	1	2	1	1	0	1	1	1	1	1	1	0	1	1	0	2	1	0	3	0	1	1	1	1	4	716	23.8667	716	23.8667	1	1	716	23.8667	81			150	90	2.32
1	45	1	1	0	0	1	1	1	1	0	1	2	1	1	0	1	1	1	1	1	1	0	1	1	0	2	1	0	3	0	1	1	1	1	4	728	24.2667	728	24.2667	1	1	728	24.2667	106			134	78	14.37
1	50	1	1	0	0	1	1	1	1	0	0	2	0	0	1	1	1	1	1	1	1	0	1	1	0	0	1	1	0	0	1	1	1	1	0	91	3.03333	689	22.9667	0	1	119	3.96667	107			130	90	1016.37
1	67	0	1	0	0	1	1	1	1	0	1	3	5	1	1	1	1	1	0	1	1	1	0	0	0	2	1	0	3	0	1	1	1	1	4	689	22.9667	689	22.9667	1	1	336	11.2	129			120	72	32.98
1	49	1	4	1	0	1	0	1	0	0	1	2	1	1	0	1	1	1	1	1	1	0	1	1	0	1	0	1	1	1	0	1	0	1	1	32	1.06667	329	10.9667	0	0	59	1.96667	273	8.7	9.6	118	74	62.44
1	46	1	1	0	0	1	1	1	1	0	1	2	1	1	0	1	1	1	1	1	1	0	1	1	0	2	1	0	3	0	1	1	1	1	4	40	1.33333	68	2.26667	0	0	40	1.33333	137			110	69	54001
1	51	1	3	1	1	1	1	0	1	1	1	1	6	1	1	1	1	1	1	1	0	1	1	0	1	1	0	1	1	3	1	0	0	1	2	290	9.66667	413	13.7667	0	0	306	10.2	127	6.7	5.9	119	76	107.86
1	52	1	1	0	0	1	1	1	1	0	1	1	6	1	1	1	1	1	1	1	0	1	1	0	1	0	1	1	0	0	1	1	1	1	0	241	8.03333	241	8.03333	0	0	183	6.1	183			120	79	54001
1	59	1	1	0	0	1	1	1	1	0	1	2	5	1	1	1	1	1	0	0	1	0	1	1	0	0	1	1	0	0	1	1	1	1	0	33	1.1	192	6.4	0	0	64	2.13333	109			124	81	6.4
1	61	1	1	0	0	1	1	1	1	0	1	1	6	1	1	1	1	1	1	1	0	1	1	0	1	2	1	0	3	0	1	1	1	1	4	42	1.4	112	3.73333	0	0	54	1.8	117			125	72	2364
2	70	0	1	0	0	1	1	1	1	0	1	2	1	1	0	1	1	1	1	1	1	0	1	1	0	2	1	0	3	0	1	1	1	1	4	31	1.03333	786	26.2	0	1	48	1.6	111			140	84	336.58
1	64	1	2	1	1	0	0	1	1	0	1	3	5	1	1	1	1	1	0	1	1	1	0	0	0	0	1	1	0	0	1	1	1	1	0	164	5.46667	164	5.46667	1	0	164	5.46667	111			133	70	331.45
1	75	0	1	0	0	1	1	1	1	0	1	2	3	1	1	1	0	1	1	1	1	0	1	1	0	0	1	1	0	0	1	1	1	1	0	805	26.8333	805	26.8333	1	1	693	23.1	207			135	81	33.03
1	75	0	1	0	0	1	1	1	1	0	1	3	2	1	1	0	1	1	1	1	1	1	0	0	0	0	1	1	0	0	1	1	1	1	0	187	6.23333	1074	35.8	0	1	50	1.66667	131			127	76	2.03
1	66	0	1	0	0	1	1	1	1	0	1	1	6	1	1	1	1	1	1	1	0	1	1	0	1	2	1	0	3	0	1	1	1	1	4	1103	36.7667	1103	36.7667	1	1	1103	36.7667	106			173	103	194.97
2	81	0	2	1	1	0	0	1	1	0	1	2	4	1	1	1	1	0	1	1	1	0	1	1	0	0	1	1	0	0	1	1	1	1	0	252	8.4	252	8.4	1	0	115	3.83333	112			139	65	374.85
1	77	0	2	1	1	0	0	1	1	0	1	1	6	1	1	1	1	1	1	1	0	1	1	0	1	1	0	1	1	1	0	1	0	1	1	200	6.66667	732	24.4	0	0	224	7.46667	163	6.4	5.8	155	99	6.13
1	77	0	2	1	1	0	0	1	1	0	1	2	4	1	1	1	1	0	1	1	1	0	1	1	0	0	1	1	0	0	1	1	1	1	0	563	18.7667	645	21.5	0	0	639	21.3	133			116	76	11.39
1	76	0	4	1	0	1	0	1	0	0	1	2	2	1	1	0	1	1	1	1	1	0	1	1	0	0	1	1	0	0	1	1	1	1	0	392	13.0667	392	13.0667	1	0	105	3.5	179			126	74	7.97
2	65	0	3	1	1	1	1	0	1	1	1	1	6	1	1	1	1	1	1	1	0	1	1	0	1	0	1	1	0	0	1	1	1	1	0	48	1.6	48	1.6	1	0	48	1.6	124			136	72	562.17
1	51	1	1	0	0	1	1	1	1	0	1	1	6	1	1	1	1	1	1	1	0	1	1	0	1	0	1	1	0	0	1	1	1	1	0	63	2.1	63	2.1	1	0	61	2.03333	95			128	85	63.07
2	71	0	3	1	1	1	1	0	1	1	1	2	0	0	1	1	1	1	1	1	1	0	1	1	0	0	1	1	0	0	1	1	1	1	0	147	4.9	147	4.9	1	0	14	0.466667	100			129	77	26.69
2	60	1	2	1	1	0	0	1	1	0	0	2	1	1	0	1	1	1	1	1	1	0	1	1	0	0	1	1	0	0	1	1	1	1	0	24	0.8	24	0.8	0	0	24	0.8	110			102	68	48.77
1	72	0	3	1	1	1	1	0	1	1	1	3	3	1	1	1	0	1	1	1	1	1	0	0	0	0	1	1	0	0	1	1	1	1	0	44	1.46667	674	22.4667	0	0	60	2	89			120	62	17.61
1	56	1	3	1	1	1	1	0	1	1	1	1	6	1	1	1	1	1	1	1	0	1	1	0	1	0	1	1	0	0	1	1	1	1	0	85	2.83333	85	2.83333	1	0	42	1.4	195			127	68	5.92
1	54	1	1	0	0	1	1	1	1	0	0	1	6	1	1	1	1	1	1	1	0	1	1	0	1	3	0	0	1	3	1	0	0	1	2	875	29.1667	875	29.1667	1	0	778	25.9333	136	6.9	8.9	151	99	13936
1	52	1	1	0	0	1	1	1	1	0	1	3	1	1	0	1	1	1	1	1	1	1	0	0	0	3	0	0	1	3	1	0	0	1	2	2329	77.6333	2329	77.6333	1	1	2329	77.6333	104	8.7	9	128	72	4.02
1	66	0	2	1	1	0	0	1	1	0	1	3	1	1	0	1	1	1	1	1	1	1	0	0	0	0	1	1	0	0	1	1	1	1	0	60	2	219	7.3	0	0	51	1.7	104	6		124	69	95.19
1	58	1	3	1	1	1	1	0	1	1	1	2	3	1	1	1	0	1	1	1	1	0	1	1	0	2	1	0	3	0	1	1	1	1	4	52	1.73333	158	5.26667	0	0	52	1.73333	106			140	91	6603
1	75	0	1	0	0	1	1	1	1	0	1	2	5	1	1	1	1	1	0	0	1	0	1	1	0	0	1	1	0	0	1	1	1	1	0	1123	37.4333	1123	37.4333	1	1	1052	35.0667	100			118	71	1.56
1	70	0	3	1	1	1	1	0	1	1	1	2	1	1	0	1	1	1	1	1	1	0	1	1	0	3	0	0	1	1	0	1	0	1	1	427	14.2333	928	30.9333	0	0	444	14.8	107	5.6	5.8	137	80	19.49
1	84	0	3	1	1	1	1	0	1	1	1	2	1	1	0	1	1	1	1	1	1	0	1	1	0	3	0	0	1	3	1	0	0	1	2	359	11.9667	448	14.9333	0	0	365	12.1667	117	6	5.4	121	83	1705.19
1	49	1	3	1	1	1	1	0	1	1	1	2	3	1	1	1	0	1	1	1	1	0	1	1	0	3	0	0	1	2	1	0	0	1	2	194	6.46667	215	7.16667	0	0	215	7.16667	132	6.2	6.4	190	95	28.1
2	73	0	3	1	1	1	1	0	1	1	1	1	6	1	1	1	1	1	1	1	0	1	1	0	1	1	0	1	2	0	1	1	1	0	3	631	21.0333	745	24.8333	0	0	631	21.0333	106	7.4	6.2	114	61	5308
1	63	1	3	1	1	1	1	0	1	1	1	3	1	1	0	1	1	1	1	1	1	1	0	0	0	2	1	0	3	0	1	1	1	1	4	372	12.4	525	17.5	0	0	393	13.1	108			147	90	24.27
2	63	1	3	1	1	1	1	0	1	1	1	2	5	1	1	1	1	1	0	0	1	0	1	1	0	0	1	1	0	0	1	1	1	1	0	750	25	777	25.9	0	0	572	19.0667	68			109	70	117.8
1	57	1	3	1	1	1	1	0	1	1	1	2	1	1	0	1	1	1	1	1	1	0	1	1	0	1	0	1	1	3	1	0	0	1	2	1002	33.4	1002	33.4	1	0	879	29.3	122	5.9	5.8	136	80	1003.76
1	53	1	3	1	1	1	1	0	1	1	1	1	6	1	1	1	1	1	1	1	0	1	1	0	1	0	1	1	0	0	1	1	1	1	0	1450	48.3333	1450	48.3333	1	1	1450	48.3333	88			121	76	6.97
1	57	1	1	0	0	1	1	1	1	0	1	2	0	0	1	1	1	1	1	1	1	0	1	1	0	0	1	1	0	0	1	1	1	1	0	311	10.3667	473	15.7667	0	0	341	11.3667	138			134	66	1.99
2	83	0	3	1	1	1	1	0	1	1	1	1	6	1	1	1	1	1	1	1	0	1	1	0	1	3	0	0	1	1	0	1	0	1	1	1505	50.1667	1505	50.1667	1	1	1505	50.1667	157	5.7	6	119	66	5.43
2	67	0	3	1	1	1	1	0	1	1	1	2	4	1	1	1	1	0	1	1	1	0	1	1	0	2	1	0	3	0	1	1	1	1	4	89	2.96667	89	2.96667	0	0	84	2.8	129			155	88	11129
1	64	1	3	1	1	1	1	0	1	1	1	1	6	1	1	1	1	1	1	1	0	1	1	0	1	1	0	1	1	3	1	0	0	1	2	63	2.1	63	2.1	0	0	35	1.16667	141	7.9	7.8	93	61	2.71
1	58	1	1	0	0	1	1	1	1	0	1	2	1	1	0	1	1	1	1	1	1	0	1	1	0	1	0	1	1	2	1	0	0	1	2	80	2.66667	266	8.86667	0	0	103	3.43333	133	6.7	7.5	119	85	91.92
1	85	0	3	1	1	1	1	0	1	1	1	1	6	1	1	1	1	1	1	1	0	1	1	0	1	0	1	1	0	0	1	1	1	1	0	98	3.26667	98	3.26667	1	0	59	1.96667	289			139	89	6.6
2	67	0	3	1	1	1	1	0	1	1	1	2	3	1	1	1	0	1	1	1	1	0	1	1	0	0	1	1	0	0	1	1	1	1	0	223	7.43333	456	15.2	0	0	159	5.3	168			111	79	3.83
2	57	1	3	1	1	1	1	0	1	1	0	2	3	1	1	1	0	1	1	1	1	0	1	1	0	0	1	1	0	0	1	1	1	1	0	204	6.8	553	18.4333	0	0	214	7.13333	140			110	62	141.85
1	75	0	3	1	1	1	1	0	1	1	1	1	6	1	1	1	1	1	1	1	0	1	1	0	1	0	1	1	0	0	1	1	1	1	0	363	12.1	363	12.1	1	0	148	4.93333	167			114	60	5869.69
2	66	0	1	0	0	1	1	1	1	0	1	2	0	0	1	1	1	1	1	1	1	0	1	1	0	1	0	1	1	1	0	1	0	1	1	126	4.2	210	7	0	0	151	5.03333	138	9	7.4	124	63	20.6
1	49	1	3	1	1	1	1	0	1	1	1	2	2	1	1	0	1	1	1	1	1	0	1	1	0	0	1	1	0	0	1	1	1	1	0	110	3.66667	110	3.66667	1	0	42	1.4	106			119	70	6144
1	74	0	3	1	1	1	1	0	1	1	1	1	6	1	1	1	1	1	1	1	0	1	1	0	1	0	1	1	0	0	1	1	1	1	0	57	1.9	57	1.9	1	0	28	0.933333	103			96	67	45.75
1	52	1	3	1	1	1	1	0	1	1	1	1	6	1	1	1	1	1	1	1	0	1	1	0	1	0	1	1	0	0	1	1	1	1	0	224	7.46667	241	8.03333	0	0	223	7.43333	163			112	77	12589
2	77	0	3	1	1	1	1	0	1	1	1	2	1	1	0	1	1	1	1	1	1	0	1	1	0	3	0	0	2	0	1	1	1	0	3	124	4.13333	124	4.13333	1	0	54	1.8	301	11.8	9.7	168	82	54001
2	65	0	3	1	1	1	1	0	1	1	1	1	6	1	1	1	1	1	1	1	0	1	1	0	1	2	1	0	3	0	1	1	1	1	4	278	9.26667	1006	33.5333	0	0	292	9.73333	103			160	92	352.53
1	62	1	3	1	1	1	1	0	1	1	0	2	0	0	1	1	1	1	1	1	1	0	1	1	0	0	1	1	0	0	1	1	1	1	0	209	6.96667	524	17.4667	0	0	117	3.9	139			146	77	149.39
1	71	0	1	0	0	1	1	1	1	0	1	3	0	0	1	1	1	1	1	1	1	1	0	0	0	1	0	1	1	1	0	1	0	1	1	75	2.5	75	2.5	1	0	75	2.5	298	6.9	5.2	116	72	14.48
1	77	0	3	1	1	1	1	0	1	1	1	1	6	1	1	1	1	1	1	1	0	1	1	0	1	2	1	0	3	0	1	1	1	1	4	107	3.56667	554	18.4667	0	0	107	3.56667	101			165	84	50153
1	82	0	1	0	0	1	1	1	1	0	1	2	1	1	0	1	1	1	1	1	1	0	1	1	0	2	1	0	3	0	1	1	1	1	4	287	9.56667	323	10.7667	0	0	305	10.1667	123			118	73	20.05
1	76	0	3	1	1	1	1	0	1	1	0	3	0	0	1	1	1	1	1	1	1	1	0	0	0	0	1	1	0	0	1	1	1	1	0	30	1	273	9.1	0	0	101	3.36667	127			114	77	13.51
1	54	1	1	0	0	1	1	1	1	0	1	2	1	1	0	1	1	1	1	1	1	0	1	1	0	0	1	1	0	0	1	1	1	1	0	112	3.73333	481	16.0333	0	0	156	5.2	166			140	94	18.18
1	72	0	3	1	1	1	1	0	1	1	0	2	1	1	0	1	1	1	1	1	1	0	1	1	0	0	1	1	0	0	1	1	1	1	0	186	6.2	189	6.3	0	0	189	6.3	175			144	90	41.69
1	58	1	3	1	1	1	1	0	1	1	1	2	1	1	0	1	1	1	1	1	1	0	1	1	0	1	0	1	1	1	0	1	0	1	1	284	9.46667	797	26.5667	0	0	309	10.3	176	7.2	5.7	136	85	315.77
1	56	1	3	1	1	1	1	0	1	1	1	2	0	0	1	1	1	1	1	1	1	0	1	1	0	0	1	1	0	0	1	1	1	1	0	350	11.6667	350	11.6667	1	0	112	3.73333	96			102	66	2.3
1	66	0	3	1	1	1	1	0	1	1	0	1	6	1	1	1	1	1	1	1	0	1	1	0	1	1	0	1	1	3	1	0	0	1	2	57	1.9	1662	55.4	0	1	32	1.06667	221	5.8	6.1	142	76	896.16
1	54	1	1	0	0	1	1	1	1	0	1	2	3	1	1	1	0	1	1	1	1	0	1	1	0	0	1	1	0	0	1	1	1	1	0	86	2.86667	231	7.7	0	0	103	3.43333	114			105	65	284.88
1	59	1	1	0	0	1	1	1	1	0	1	1	6	1	1	1	1	1	1	1	0	1	1	0	1	1	0	1	1	3	1	0	0	1	2	297	9.9	355	11.8333	0	0	308	10.2667	145	6.2	6.4	153	87	41.97
1	42	1	1	0	0	1	1	1	1	0	1	2	3	1	1	1	0	1	1	1	1	0	1	1	0	0	1	1	0	0	1	1	1	1	0	44	1.46667	315	10.5	0	0	56	1.86667	88			112	75	5.15
2	55	1	1	0	0	1	1	1	1	0	1	2	1	1	0	1	1	1	1	1	1	0	1	1	0	0	1	1	0	0	1	1	1	1	0	43	1.43333	219	7.3	0	0	54	1.8	126			146	79	282.74
1	76	0	3	1	1	1	1	0	1	1	1	1	6	1	1	1	1	1	1	1	0	1	1	0	1	2	1	0	3	0	1	1	1	1	4	101	3.36667	145	4.83333	0	0	97	3.23333	145			137	68	184.96
2	77	0	1	0	0	1	1	1	1	0	0	1	6	1	1	1	1	1	1	1	0	1	1	0	1	2	1	0	3	0	1	1	1	1	4	87	2.9	87	2.9	1	0	17	0.566667	112			148	75	23.67
2	68	0	3	1	1	1	1	0	1	1	1	1	6	1	1	1	1	1	1	1	0	1	1	0	1	0	1	1	0	0	1	1	1	1	0	74	2.46667	74	2.46667	1	0	14	0.466667	133			125	71	10.23
1	55	1	1	0	0	1	1	1	1	0	1	3	1	1	0	1	1	1	1	1	1	1	0	0	0	0	1	1	0	0	1	1	1	1	0	217	7.23333	621	20.7	0	0	231	7.7	133			111	71	239.79
1	77	0	3	1	1	1	1	0	1	1	0	3	0	0	1	1	1	1	1	1	1	1	0	0	0	2	1	0	3	0	1	1	1	1	4	47	1.56667	50	1.66667	0	0	50	1.66667	156			134	70	3.7
2	66	0	1	0	0	1	1	1	1	0	1	2	0	0	1	1	1	1	1	1	1	0	1	1	0	2	1	0	3	0	1	1	1	1	4	678	22.6	701	23.3667	0	0	695	23.1667	125			173	97	6.65
1	75	0	3	1	1	1	1	0	1	1	1	2	0	0	1	1	1	1	1	1	1	0	1	1	0	0	1	1	0	0	1	1	1	1	0	227	7.56667	742	24.7333	0	0	240	8	92			164	97	41.64
1	60	1	1	0	0	1	1	1	1	0	1	2	5	1	1	1	1	1	0	0	1	0	1	1	0	1	0	1	1	2	1	0	0	1	2	32	1.06667	32	1.06667	1	0	22	0.733333	212	6.9	7.1	120	62	5.32
1	72	0	3	1	1	1	1	0	1	1	1	1	6	1	1	1	1	1	1	1	0	1	1	0	1	2	1	0	3	0	1	1	1	1	4	42	1.4	57	1.9	0	0	42	1.4	103			134	68	1399.92
1	58	1	3	1	1	1	1	0	1	1	1	2	4	1	1	1	1	0	1	1	1	0	1	1	0	0	1	1	0	0	1	1	1	1	0	70	2.33333	397	13.2333	0	0	82	2.73333	101			108	74	2
2	85	0	3	1	1	1	1	0	1	1	1	2	1	1	0	1	1	1	1	1	1	0	1	1	0	2	1	0	3	0	1	1	1	1	4	59	1.96667	72	2.4	0	0	59	1.96667	81			145	89	5885
1	59	1	1	0	0	1	1	1	1	0	1	2	1	1	0	1	1	1	1	1	1	0	1	1	0	3	0	0	1	3	1	0	0	1	2	532	17.7333	532	17.7333	1	0	112	3.73333	100	4.8	5.8	108	64	145.81
1	32	1	3	1	1	1	1	0	1	1	1	2	1	1	0	1	1	1	1	1	1	0	1	1	0	0	1	1	0	0	1	1	1	1	0	211	7.03333	252	8.4	0	0	224	7.46667	94			136	75	54001
1	67	0	1	0	0	1	1	1	1	0	1	2	1	1	0	1	1	1	1	1	1	0	1	1	0	2	1	0	3	0	1	1	1	1	4	93	3.1	200	6.66667	0	0	94	3.13333	136			122	73	2.76
1	52	1	1	0	0	1	1	1	1	0	1	2	3	1	1	1	0	1	1	1	1	0	1	1	0	0	1	1	0	0	1	1	1	1	0	111	3.7	292	9.73333	0	0	60	2	161			133	68	601.62
1	73	0	1	0	0	1	1	1	1	0	1	2	1	1	0	1	1	1	1	1	1	0	1	1	0	0	1	1	0	0	1	1	1	1	0	42	1.4	136	4.53333	0	0	60	2	120			103	65	5000
1	56	1	3	1	1	1	1	0	1	1	1	2	1	1	0	1	1	1	1	1	1	0	1	1	0	0	1	1	0	0	1	1	1	1	0	442	14.7333	442	14.7333	1	0	383	12.7667	135			123	81	4.79
1	60	1	1	0	0	1	1	1	1	0	1	2	1	1	0	1	1	1	1	1	1	0	1	1	0	0	1	1	0	0	1	1	1	1	0	432	14.4	734	24.4667	0	0	448	14.9333	143			142	82	4.02
1	66	0	1	0	0	1	1	1	1	0	1	1	6	1	1	1	1	1	1	1	0	1	1	0	1	0	1	1	0	0	1	1	1	1	0	49	1.63333	56	1.86667	0	0	56	1.86667	142			147	89	21.29
1	53	1	3	1	1	1	1	0	1	1	0	2	0	0	1	1	1	1	1	1	1	0	1	1	0	0	1	1	0	0	1	1	1	1	0	375	12.5	604	20.1333	0	0	378	12.6	88			105	63	369.81
1	56	1	1	0	0	1	1	1	1	0	1	2	1	1	0	1	1	1	1	1	1	0	1	1	0	3	0	0	2	0	1	1	1	0	3	1202	40.0667	1202	40.0667	1	0	59	1.96667	286	6.5	6.8	132	82	4.17
1	53	1	1	0	0	1	1	1	1	0	1	1	6	1	1	1	1	1	1	1	0	1	1	0	1	0	1	1	0	0	1	1	1	1	0	120	4	120	4	1	0	7	0.233333	147			117	68	54001
1	67	0	1	0	0	1	1	1	1	0	1	1	6	1	1	1	1	1	1	1	0	1	1	0	1	1	0	1	2	0	1	1	1	0	3	1280	42.6667	1280	42.6667	1	0	14	0.466667	209	7.8	7.4	117	62	0.91
2	88	0	3	1	1	1	1	0	1	1	0	2	5	1	1	1	1	1	0	0	1	0	1	1	0	2	1	0	3	0	1	1	1	1	4	70	2.33333	70	2.33333	1	0	70	2.33333	117			137	73	3.3
2	70	0	1	0	0	1	1	1	1	0	1	2	0	0	1	1	1	1	1	1	1	0	1	1	0	3	0	0	1	1	0	1	0	1	1	788	26.2667	788	26.2667	1	0	499	16.6333	165	6.5	7.1	166	95	1.55
1	51	1	1	0	0	1	1	1	1	0	1	2	5	1	1	1	1	1	0	0	1	0	1	1	0	0	1	1	0	0	1	1	1	1	0	50	1.66667	180	6	0	0	48	1.6	110			123	76	3.3
1	72	0	3	1	1	1	1	0	1	1	1	2	1	1	0	1	1	1	1	1	1	0	1	1	0	0	1	1	0	0	1	1	1	1	0	260	8.66667	986	32.8667	0	0	314	10.4667	116			134	82	12.52
1	46	1	1	0	0	1	1	1	1	0	1	1	6	1	1	1	1	1	1	1	0	1	1	0	1	0	1	1	0	0	1	1	1	1	0	438	14.6	438	14.6	1	0	330	11	109			117	74	3.09
1	64	1	3	1	1	1	1	0	1	1	1	2	0	0	1	1	1	1	1	1	1	0	1	1	0	2	1	0	3	0	1	1	1	1	4	294	9.8	421	14.0333	0	0	314	10.4667	110			144	79	1.65
1	74	0	1	0	0	1	1	1	1	0	1	1	6	1	1	1	1	1	1	1	0	1	1	0	1	0	1	1	0	0	1	1	1	1	0	379	12.6333	379	12.6333	1	0	379	12.6333	134			137	69	2582.29
2	79	0	3	1	1	1	1	0	1	1	1	1	6	1	1	1	1	1	1	1	0	1	1	0	1	2	1	0	3	0	1	1	1	1	4	75	2.5	75	2.5	0	0	7	0.233333	91			126	69	11284
1	74	0	3	1	1	1	1	0	1	1	1	3	0	0	1	1	1	1	1	1	1	1	0	0	0	0	1	1	0	0	1	1	1	1	0	21	0.7	21	0.7	0	0	21	0.7	123			133	71	302.9
2	64	1	1	0	0	1	1	1	1	0	1	3	1	1	0	1	1	1	1	1	1	1	0	0	0	0	1	1	0	0	1	1	1	1	0	363	12.1	363	12.1	0	0	165	5.5	103			119	70	2221.81
1	35	1	3	1	1	1	1	0	1	1	1	2	3	1	1	1	0	1	1	1	1	0	1	1	0	0	1	1	0	0	1	1	1	1	0	718	23.9333	718	23.9333	0	0	278	9.26667	99			141	94	5.32
1	59	1	3	1	1	1	1	0	1	1	1	1	6	1	1	1	1	1	1	1	0	1	1	0	1	2	1	0	3	0	1	1	1	1	4	233	7.76667	233	7.76667	0	0	233	7.76667	167			120	68	171.34
1	54	1	1	0	0	1	1	1	1	0	1	2	0	0	1	1	1	1	1	1	1	0	1	1	0	2	1	0	3	0	1	1	1	1	4	421	14.0333	805	26.8333	0	0	422	14.0667	126			156	88	54001
1	77	0	3	1	1	1	1	0	1	1	1	2	1	1	0	1	1	1	1	1	1	0	1	1	0	0	1	1	0	0	1	1	1	1	0	6	0.2	6	0.2	0	0	6	0.2	174			103	58	54001
1	78	0	1	0	0	1	1	1	1	0	1	1	6	1	1	1	1	1	1	1	0	1	1	0	1	0	1	1	0	0	1	1	1	1	0	1370	45.6667	1370	45.6667	0	0	41	1.36667	133			108	65	294.52
2	64	1	1	0	0	1	1	1	1	0	0	1	6	1	1	1	1	1	1	1	0	1	1	0	1	0	1	1	0	0	1	1	1	1	0	1131	37.7	1131	37.7	1	0	13	0.433333	115			131	79	3.39
1	44	1	3	1	1	1	1	0	1	1	1	1	6	1	1	1	1	1	1	1	0	1	1	0	1	0	1	1	0	0	1	1	1	1	0	44	1.46667	169	5.63333	0	0	56	1.86667	105			137	93	29.22
2	67	0	1	0	0	1	1	1	1	0	1	1	6	1	1	1	1	1	1	1	0	1	1	0	1	3	0	0	1	1	0	1	0	1	1	428	14.2667	428	14.2667	0	0	8	0.266667	250	7.1	6.7	122	63	2881.23
1	68	0	3	1	1	1	1	0	1	1	1	2	3	1	1	1	0	1	1	1	1	0	1	1	0	1	0	1	1	2	1	0	0	1	2	38	1.26667	52	1.73333	0	0	49	1.63333	112	5.9	6.7	110	65	6531
1	79	0	1	0	0	1	1	1	1	0	1	2	1	1	0	1	1	1	1	1	1	0	1	1	0	0	1	1	0	0	1	1	1	1	0	50	1.66667	396	13.2	0	0	61	2.03333	149			138	74	3.06
1	65	0	3	1	1	1	1	0	1	1	0	2	5	1	1	1	1	1	0	0	1	0	1	1	0	0	1	1	0	0	1	1	1	1	0	75	2.5	148	4.93333	0	0	75	2.5	107			119	78	224.11
1	71	0	3	1	1	1	1	0	1	1	1	2	3	1	1	1	0	1	1	1	1	0	1	1	0	0	1	1	0	0	1	1	1	1	0	44	1.46667	222	7.4	0	0	51	1.7	148			114	61	29.49
1	57	1	3	1	1	1	1	0	1	1	1	2	1	1	0	1	1	1	1	1	1	0	1	1	0	2	1	0	3	0	1	1	1	1	4	501	16.7	501	16.7	0	0	84	2.8	108			132	66	22.96
1	67	0	3	1	1	1	1	0	1	1	1	1	6	1	1	1	1	1	1	1	0	1	1	0	1	2	1	0	3	0	1	1	1	1	4	57	1.9	99	3.3	0	0	60	2	158			153	77	54001
1	84	0	3	1	1	1	1	0	1	1	1	3	5	1	1	1	1	1	0	1	1	1	0	0	0	1	0	1	1	1	0	1	0	1	1	245	8.16667	313	10.4333	0	0	155	5.16667	115	5.6	6.8	158	85	52.84
2	61	1	3	1	1	1	1	0	1	1	1	2	3	1	1	1	0	1	1	1	1	0	1	1	0	0	1	1	0	0	1	1	1	1	0	152	5.06667	152	5.06667	1	0	152	5.06667	100			110	70	54001
1	77	0	2	1	1	0	0	1	1	0	0	1	6	1	1	1	1	1	1	1	0	1	1	0	1	2	1	0	3	0	1	1	1	1	4	218	7.26667	218	7.26667	1	0	120	4	121			139	62	197.42
2	68	0	3	1	1	1	1	0	1	1	1	1	6	1	1	1	1	1	1	1	0	1	1	0	1	0	1	1	0	0	1	1	1	1	0	77	2.56667	178	5.93333	0	0	56	1.86667	131			132	86	9332
2	60	1	3	1	1	1	1	0	1	1	1	1	6	1	1	1	1	1	1	1	0	1	1	0	1	1	0	1	1	2	1	0	0	1	2	170	5.66667	170	5.66667	1	0	28	0.933333	134	6.7	9.1	113	76	15.3
2	33	1	1	0	0	1	1	1	1	0	1	1	6	1	1	1	1	1	1	1	0	1	1	0	1	2	1	0	3	0	1	1	1	1	4	37	1.23333	249	8.3	0	0	90	3	100			120	80	1713.59
1	28	1	3	1	1	1	1	0	1	1	1	1	6	1	1	1	1	1	1	1	0	1	1	0	1	0	1	1	0	0	1	1	1	1	0	51	1.7	77	2.56667	0	0	77	2.56667	100			140	83	32498
1	74	0	3	1	1	1	1	0	1	1	1	1	6	1	1	1	1	1	1	1	0	1	1	0	1	3	0	0	1	2	1	0	0	1	2	136	4.53333	136	4.53333	1	0	66	2.2	139	7.4	6	144	68	54001
1	61	1	3	1	1	1	1	0	1	1	1	1	6	1	1	1	1	1	1	1	0	1	1	0	1	1	0	1	1	3	1	0	0	1	2	78	2.6	78	2.6	1	0	78	2.6	124	6.2	6.6	120	69	35.54
1	75	0	3	1	1	1	1	0	1	1	1	2	3	1	1	1	0	1	1	1	1	0	1	1	0	2	1	0	3	0	1	1	1	1	4	56	1.86667	144	4.8	0	0	84	2.8	123			161	84	4.37
1	67	0	2	1	1	0	0	1	1	0	1	2	1	1	0	1	1	1	1	1	1	0	1	1	0	2	1	0	3	0	1	1	1	1	4	242	8.06667	528	17.6	0	1	253	8.43333	158			151	83	6.7
1	83	0	3	1	1	1	1	0	1	1	0	1	6	1	1	1	1	1	1	1	0	1	1	0	1	2	1	0	3	0	1	1	1	1	4	3	0.1	3	0.1	0	0	3	0.1	107			126	83	24379
1	62	1	1	0	0	1	1	1	1	0	1	1	6	1	1	1	1	1	1	1	0	1	1	0	1	0	1	1	0	0	1	1	1	1	0	113	3.76667	113	3.76667	1	0	77	2.56667	126			110	74	189.58
1	60	1	1	0	0	1	1	1	1	0	1	1	6	1	1	1	1	1	1	1	0	1	1	0	1	0	1	1	0	0	1	1	1	1	0	49	1.63333	49	1.63333	0	0	49	1.63333	116			115	59	8.52
1	46	1	1	0	0	1	1	1	1	0	1	2	0	0	1	1	1	1	1	1	1	0	1	1	0	0	1	1	0	0	1	1	1	1	0	71	2.36667	71	2.36667	1	0	43	1.43333	112			118	78	54001
1	74	0	1	0	0	1	1	1	1	0	1	2	1	1	0	1	1	1	1	1	1	0	1	1	0	2	1	0	3	0	1	1	1	1	4	48	1.6	158	5.26667	0	0	38	1.26667	79			120	78	3458
1	48	1	1	0	0	1	1	1	1	0	1	2	0	0	1	1	1	1	1	1	1	0	1	1	0	0	1	1	0	0	1	1	1	1	0	59	1.96667	59	1.96667	1	0	37	1.23333	141			112	73	90.39
1	55	1	1	0	0	1	1	1	1	0	1	2	4	1	1	1	1	0	1	1	1	0	1	1	0	0	1	1	0	0	1	1	1	1	0	660	22	660	22	1	0	84	2.8	163			141	89	16.48
1	73	0	1	0	0	1	1	1	1	0	1	2	0	0	1	1	1	1	1	1	1	0	1	1	0	0	1	1	0	0	1	1	1	1	0	59	1.96667	59	1.96667	1	0	59	1.96667	127			105	56	527.07
2	47	1	1	0	0	1	1	1	1	0	1	1	6	1	1	1	1	1	1	1	0	1	1	0	1	2	1	0	3	0	1	1	1	1	4	52	1.73333	52	1.73333	1	0	52	1.73333	120			151	84	15421
2	60	1	2	1	1	0	0	1	1	0	1	2	1	1	0	1	1	1	1	1	1	0	1	1	0	2	1	0	3	0	1	1	1	1	4	128	4.26667	203	6.76667	0	0	124	4.13333	98			136	79	38221
2	66	0	2	1	1	0	0	1	1	0	1	2	0	0	1	1	1	1	1	1	1	0	1	1	0	3	0	0	1	1	0	1	0	1	1	385	12.8333	385	12.8333	1	0	336	11.2	169	5.6	5.2	142	72	10.54
2	54	1	1	0	0	1	1	1	1	0	1	2	5	1	1	1	1	1	0	0	1	0	1	1	0	0	1	1	0	0	1	1	1	1	0	39	1.3	39	1.3	0	0	39	1.3	135			149	83	8.23
2	78	0	3	1	1	1	1	0	1	1	1	2	1	1	0	1	1	1	1	1	1	0	1	1	0	2	1	0	3	0	1	1	1	1	4	1756	58.5333	1796	59.8667	0	0	1769	58.9667	141			149	80	3.03
1	35	1	1	0	0	1	1	1	1	0	1	2	4	1	1	1	1	0	1	1	1	0	1	1	0	0	1	1	0	0	1	1	1	1	0	1526	50.8667	1526	50.8667	1	1	266	8.86667	105			129	77	1279.34
1	51	1	1	0	0	1	1	1	1	0	1	1	6	1	1	1	1	1	1	1	0	1	1	0	1	0	1	1	0	0	1	1	1	1	0	146	4.86667	152	5.06667	0	0	60	2	96			97	65	26573
1	72	0	1	0	0	1	1	1	1	0	1	1	6	1	1	1	1	1	1	1	0	1	1	0	1	2	1	0	3	0	1	1	1	1	4	186	6.2	254	8.46667	0	0	252	8.4	94			153	78	4.95
1	66	0	3	1	1	1	1	0	1	1	1	2	0	0	1	1	1	1	1	1	1	0	1	1	0	0	1	1	0	0	1	1	1	1	0	105	3.5	309	10.3	0	0	131	4.36667	121			127	87	5.02
1	62	1	3	1	1	1	1	0	1	1	1	1	6	1	1	1	1	1	1	1	0	1	1	0	1	2	1	0	3	0	1	1	1	1	4	42	1.4	95	3.16667	0	0	56	1.86667	80			116	74	635.45
1	51	1	3	1	1	1	1	0	1	1	1	1	6	1	1	1	1	1	1	1	0	1	1	0	1	3	0	0	1	2	1	0	0	1	2	40	1.33333	120	4	0	0	51	1.7	251	9.3	10	150	97	6.9
2	81	0	3	1	1	1	1	0	1	1	1	1	6	1	1	1	1	1	1	1	0	1	1	0	1	3	0	0	1	2	1	0	0	1	2	100	3.33333	200	6.66667	0	0	118	3.93333	260	7.7	9	147	98	33.72
1	49	1	3	1	1	1	1	0	1	1	1	3	3	1	1	1	0	1	1	1	1	1	0	0	0	1	0	1	2	0	1	1	1	0	3	88	2.93333	88	2.93333	1	0	67	2.23333	269	5.8	6	116	82	1225.27
2	72	0	3	1	1	1	1	0	1	1	1	2	1	1	0	1	1	1	1	1	1	0	1	1	0	2	1	0	3	0	1	1	1	1	4	131	4.36667	167	5.56667	0	0	150	5	121			142	72	9527
1	51	1	1	0	0	1	1	1	1	0	1	2	1	1	0	1	1	1	1	1	1	0	1	1	0	0	1	1	0	0	1	1	1	1	0	204	6.8	582	19.4	0	0	245	8.16667	174			139	89	3.18
1	51	1	2	1	1	0	0	1	1	0	1	2	1	1	0	1	1	1	1	1	1	0	1	1	0	0	1	1	0	0	1	1	1	1	0	379	12.6333	1659	55.3	0	0	379	12.6333	92			132	80	3.63
1	77	0	3	1	1	1	1	0	1	1	0	1	6	1	1	1	1	1	1	1	0	1	1	0	1	0	1	1	0	0	1	1	1	1	0	420	14	420	14	1	0	345	11.5	100			130	69	164.48
1	61	1	3	1	1	1	1	0	1	1	0	2	1	1	0	1	1	1	1	1	1	0	1	1	0	0	1	1	0	0	1	1	1	1	0	83	2.76667	231	7.7	0	0	49	1.63333	97			108	80	360.51
1	47	1	3	1	1	1	1	0	1	1	1	1	6	1	1	1	1	1	1	1	0	1	1	0	1	0	1	1	0	0	1	1	1	1	0	43	1.43333	152	5.06667	0	0	32	1.06667	93			135	86	5470
1	63	1	3	1	1	1	1	0	1	1	1	2	3	1	1	1	0	1	1	1	1	0	1	1	0	0	1	1	0	0	1	1	1	1	0	42	1.4	87	2.9	0	0	52	1.73333	143			128	70	2953.93
1	56	1	3	1	1	1	1	0	1	1	1	2	3	1	1	1	0	1	1	1	1	0	1	1	0	3	0	0	1	1	0	1	0	1	1	85	2.83333	151	5.03333	0	0	51	1.7	99	5.8	6.2	145	91	2.16
1	51	1	3	1	1	1	1	0	1	1	0	1	6	1	1	1	1	1	1	1	0	1	1	0	1	0	1	1	0	0	1	1	1	1	0	46	1.53333	46	1.53333	1	0	28	0.933333	80			120	70	54001
1	46	1	3	1	1	1	1	0	1	1	0	2	1	1	0	1	1	1	1	1	1	0	1	1	0	0	1	1	0	0	1	1	1	1	0	28	0.933333	28	0.933333	1	0	56	1.86667	100			120	70	3.18
2	40	1	1	0	0	1	1	1	1	0	0	2	1	1	0	1	1	1	1	1	1	0	1	1	0	2	1	0	3	0	1	1	1	1	4	51	1.7	57	1.9	0	0	40	1.33333	115			114	76	23826
1	60	1	3	1	1	1	1	0	1	1	0	1	6	1	1	1	1	1	1	1	0	1	1	0	1	0	1	1	0	0	1	1	1	1	0	42	1.4	90	3	0	0	39	1.3	82			139	69	494.29
2	63	1	3	1	1	1	1	0	1	1	0	1	6	1	1	1	1	1	1	1	0	1	1	0	1	2	1	0	3	0	1	1	1	1	4	525	17.5	525	17.5	0	0	196	6.53333	101			111	68	14506
1	65	0	3	1	1	1	1	0	1	1	1	2	3	1	1	1	0	1	1	1	1	0	1	1	0	2	1	0	3	0	1	1	1	1	4	45	1.5	195	6.5	0	0	51	1.7	132			145	78	95.13
1	54	1	3	1	1	1	1	0	1	1	1	2	1	1	0	1	1	1	1	1	1	0	1	1	0	0	1	1	0	0	1	1	1	1	0	454	15.1333	454	15.1333	1	0	124	4.13333	89			114	71	20.73
1	62	1	3	1	1	1	1	0	1	1	1	2	5	1	1	1	1	1	0	0	1	0	1	1	0	3	0	0	1	2	1	0	0	1	2	173	5.76667	173	5.76667	0	0	133	4.43333	127	6.6	6.7	117	73	55.78
1	50	1	3	1	1	1	1	0	1	1	1	1	6	1	1	1	1	1	1	1	0	1	1	0	1	0	1	1	0	0	1	1	1	1	0	100	3.33333	500	16.6667	0	0	127	4.23333	94			123	77	3.46
1	73	0	2	1	1	0	0	1	1	0	0	1	6	1	1	1	1	1	1	1	0	1	1	0	1	0	1	1	0	0	1	1	1	1	0	121	4.03333	276	9.2	0	0	112	3.73333	128			140	78	231.22
1	57	1	3	1	1	1	1	0	1	1	1	2	1	1	0	1	1	1	1	1	1	0	1	1	0	2	1	0	3	0	1	1	1	1	4	93	3.1	216	7.2	0	0	113	3.76667	142			160	93	4.03
1	54	1	1	0	0	1	1	1	1	0	1	3	3	1	1	1	0	1	1	1	1	1	0	0	0	1	0	1	1	2	1	0	0	1	2	308	10.2667	381	12.7	0	1	308	10.2667	185	5.9	5.2	106	72	77.01
1	66	0	1	0	0	1	1	1	1	0	1	1	6	1	1	1	1	1	1	1	0	1	1	0	1	1	0	1	1	1	0	1	0	1	1	287	9.56667	315	10.5	0	0	287	9.56667	166	8.4	6.7	134	68	20.28
1	43	1	1	0	0	1	1	1	1	0	1	1	6	1	1	1	1	1	1	1	0	1	1	0	1	0	1	1	0	0	1	1	1	1	0	575	19.1667	575	19.1667	1	1	49	1.63333	119			102	61	45.92
1	50	1	1	0	0	1	1	1	1	0	1	1	6	1	1	1	1	1	1	1	0	1	1	0	1	0	1	1	0	0	1	1	1	1	0	233	7.76667	233	7.76667	1	0	233	7.76667	108			126	74	2.65
1	53	1	1	0	0	1	1	1	1	0	1	1	6	1	1	1	1	1	1	1	0	1	1	0	1	2	1	0	3	0	1	1	1	1	4	174	5.8	264	8.8	0	0	165	5.5	146			169	102	179.44
1	45	1	4	1	0	1	0	1	0	0	1	1	6	1	1	1	1	1	1	1	0	1	1	0	1	0	1	1	0	0	1	1	1	1	0	28	0.933333	99	3.3	0	0	49	1.63333	138			123	68	278.13
1	66	0	3	1	1	1	1	0	1	1	0	2	3	1	1	1	0	1	1	1	1	0	1	1	0	0	1	1	0	0	1	1	1	1	0	58	1.93333	58	1.93333	1	0	86	2.86667	96			163	66	13356
1	47	1	1	0	0	1	1	1	1	0	1	3	1	1	0	1	1	1	1	1	1	1	0	0	0	0	1	1	0	0	1	1	1	1	0	80	2.66667	467	15.5667	0	0	77	2.56667	97	5.5		132	106	7.21
1	51	1	1	0	0	1	1	1	1	0	1	1	6	1	1	1	1	1	1	1	0	1	1	0	1	0	1	1	0	0	1	1	1	1	0	73	2.43333	73	2.43333	1	0	58	1.93333	25			120	70	707.55
1	52	1	1	0	0	1	1	1	1	0	1	1	6	1	1	1	1	1	1	1	0	1	1	0	1	0	1	1	0	0	1	1	1	1	0	58	1.93333	194	6.46667	0	0	150	5	100			124	86	54001
2	59	1	1	0	0	1	1	1	1	0	1	1	6	1	1	1	1	1	1	1	0	1	1	0	1	0	1	1	0	0	1	1	1	1	0	1398	46.6	1609	53.6333	0	0	1403	46.7667	116			127	80	140.21
1	47	1	3	1	1	1	1	0	1	1	1	3	1	1	0	1	1	1	1	1	1	1	0	0	0	2	1	0	3	0	1	1	1	1	4	89	2.96667	476	15.8667	0	0	86	2.86667	113			166	103	7.21
1	55	1	3	1	1	1	1	0	1	1	1	3	0	0	1	1	1	1	1	1	1	1	0	0	0	0	1	1	0	0	1	1	1	1	0	393	13.1	779	25.9667	0	0	393	13.1	90			133	83	12.66
1	53	1	1	0	0	1	1	1	1	0	1	3	0	0	1	1	1	1	1	1	1	1	0	0	0	0	1	1	0	0	1	1	1	1	0	434	14.4667	542	18.0667	0	0	462	15.4	132			132	80	3.91
1	44	1	1	0	0	1	1	1	1	0	1	1	6	1	1	1	1	1	1	1	0	1	1	0	1	0	1	1	0	0	1	1	1	1	0	263	8.76667	263	8.76667	1	0	135	4.5	96			132	71	5.99
1	65	0	1	0	0	1	1	1	1	0	1	1	6	1	1	1	1	1	1	1	0	1	1	0	1	2	1	0	3	0	1	1	1	1	4	156	5.2	156	5.2	1	0	28	0.933333	151			146	80	3.11
1	58	1	1	0	0	1	1	1	1	0	1	2	1	1	0	1	1	1	1	1	1	0	1	1	0	0	1	1	0	0	1	1	1	1	0	37	1.23333	130	4.33333	0	0	63	2.1	98			102	69	818.13
1	67	0	3	1	1	1	1	0	1	1	0	3	1	1	0	1	1	1	1	1	1	1	0	0	0	0	1	1	0	0	1	1	1	1	0	26	0.866667	91	3.03333	0	0	21	0.7	119			142	75	4.86
1	65	0	3	1	1	1	1	0	1	1	1	1	6	1	1	1	1	1	1	1	0	1	1	0	1	3	0	0	1	3	1	0	0	1	2	84	2.8	116	3.86667	0	0	103	3.43333	187	7.9	7	152	77	30337
1	39	1	3	1	1	1	1	0	1	1	0	1	6	1	1	1	1	1	1	1	0	1	1	0	1	0	1	1	0	0	1	1	1	1	0	538	17.9333	538	17.9333	1	0	216	7.2	91			114	60	54001
1	77	0	1	0	0	1	1	1	1	0	1	1	6	1	1	1	1	1	1	1	0	1	1	0	1	2	1	0	3	0	1	1	1	1	4	72	2.4	72	2.4	1	0	49	1.63333	94			125	74	536.25
1	63	1	3	1	1	1	1	0	1	1	1	1	6	1	1	1	1	1	1	1	0	1	1	0	1	0	1	1	0	0	1	1	1	1	0	77	2.56667	77	2.56667	1	0	54	1.8	100			120	70	4.8
1	68	0	1	0	0	1	1	1	1	0	1	1	6	1	1	1	1	1	1	1	0	1	1	0	1	3	0	0	2	0	1	1	1	0	3	215	7.16667	215	7.16667	1	0	182	6.06667	66	7	6.9	115	70	3084
2	64	1	3	1	1	1	1	0	1	1	1	1	6	1	1	1	1	1	1	1	0	1	1	0	1	2	1	0	3	0	1	1	1	1	4	42	1.4	56	1.86667	0	0	42	1.4	184			104	67	54001
1	58	1	3	1	1	1	1	0	1	1	1	2	1	1	0	1	1	1	1	1	1	0	1	1	0	0	1	1	0	0	1	1	1	1	0	170	5.66667	170	5.66667	1	0	121	4.03333	100			133	89	3.94
2	52	1	3	1	1	1	1	0	1	1	1	1	6	1	1	1	1	1	1	1	0	1	1	0	1	0	1	1	0	0	1	1	1	1	0	89	2.96667	110	3.66667	0	0	116	3.86667	117			139	91	14207
1	67	0	3	1	1	1	1	0	1	1	1	1	6	1	1	1	1	1	1	1	0	1	1	0	1	0	1	1	0	0	1	1	1	1	0	49	1.63333	70	2.33333	0	0	77	2.56667	103			134	75	2.92
1	83	0	3	1	1	1	1	0	1	1	1	1	6	1	1	1	1	1	1	1	0	1	1	0	1	0	1	1	0	0	1	1	1	1	0	158	5.26667	158	5.26667	1	0	51	1.7	131			123	72	18683
1	60	1	3	1	1	1	1	0	1	1	0	2	1	1	0	1	1	1	1	1	1	0	1	1	0	0	1	1	0	0	1	1	1	1	0	36	1.2	36	1.2	1	0	24	0.8	107			122	89	49764
1	65	0	3	1	1	1	1	0	1	1	1	1	6	1	1	1	1	1	1	1	0	1	1	0	1	2	1	0	3	0	1	1	1	1	4	192	6.4	205	6.83333	0	0	205	6.83333	169			116	67	1478.23
1	65	0	3	1	1	1	1	0	1	1	1	1	6	1	1	1	1	1	1	1	0	1	1	0	1	0	1	1	0	0	1	1	1	1	0	48	1.6	48	1.6	1	0	48	1.6	76			132	73	136.62
1	49	1	3	1	1	1	1	0	1	1	1	1	6	1	1	1	1	1	1	1	0	1	1	0	1	0	1	1	0	0	1	1	1	1	0	152	5.06667	152	5.06667	1	0	152	5.06667	122			143	91	211.27
1	49	1	1	0	0	1	1	1	1	0	1	1	6	1	1	1	1	1	1	1	0	1	1	0	1	0	1	1	0	0	1	1	1	1	0	206	6.86667	206	6.86667	1	0	200	6.66667	159			132	62	9.11
1	64	1	2	1	1	0	0	1	1	0	1	1	6	1	1	1	1	1	1	1	0	1	1	0	1	2	1	0	3	0	1	1	1	1	4	618	20.6	707	23.5667	0	0	637	21.2333	108			144	82	11648
1	61	1	3	1	1	1	1	0	1	1	0	1	6	1	1	1	1	1	1	1	0	1	1	0	1	2	1	0	3	0	1	1	1	1	4	414	13.8	414	13.8	1	0	337	11.2333	117			159	93	1697.96
1	54	1	3	1	1	1	1	0	1	1	1	1	6	1	1	1	1	1	1	1	0	1	1	0	1	0	1	1	0	0	1	1	1	1	0	54	1.8	54	1.8	1	0	40	1.33333	100			111	74	54001
1	50	1	1	0	0	1	1	1	1	0	1	1	6	1	1	1	1	1	1	1	0	1	1	0	1	0	1	1	0	0	1	1	1	1	0	103	3.43333	103	3.43333	1	0	59	1.96667	98			115	67	14332
1	49	1	1	0	0	1	1	1	1	0	1	1	6	1	1	1	1	1	1	1	0	1	1	0	1	1	0	1	2	0	1	1	1	0	3	49	1.63333	49	1.63333	1	0	49	1.63333	189	8.3	7.2	138	90	34.34
1	72	0	3	1	1	1	1	0	1	1	1	1	6	1	1	1	1	1	1	1	0	1	1	0	1	3	0	0	1	3	1	0	0	1	2	593	19.7667	593	19.7667	1	0	372	12.4	204	10.9	11.2	132	77	1.73
2	44	1	3	1	1	1	1	0	1	1	0	2	1	1	0	1	1	1	1	1	1	0	1	1	0	0	1	1	0	0	1	1	1	1	0	32	1.06667	32	1.06667	1	0	32	1.06667	118			153	97	3567
1	63	1	1	0	0	1	1	1	1	0	1	1	6	1	1	1	1	1	1	1	0	1	1	0	1	0	1	1	0	0	1	1	1	1	0	48	1.6	140	4.66667	0	0	140	4.66667	100			140	83	1125.27
1	75	0	3	1	1	1	1	0	1	1	1	2	3	1	1	1	0	1	1	1	1	0	1	1	0	2	1	0	3	0	1	1	1	1	4	189	6.3	332	11.0667	0	0	189	6.3	105			154	64	231.88
1	61	1	3	1	1	1	1	0	1	1	1	1	6	1	1	1	1	1	1	1	0	1	1	0	1	1	0	1	2	0	1	1	1	0	3	1589	52.9667	1589	52.9667	1	0	205	6.83333	178	8.6	8.7	137	75	3.24
1	69	0	2	1	1	0	0	1	1	0	0	2	5	1	1	1	1	1	0	0	1	0	1	1	0	2	1	0	3	0	1	1	1	1	4	79	2.63333	79	2.63333	1	0	79	2.63333	87			142	86	2.44
1	64	1	3	1	1	1	1	0	1	1	1	2	1	1	0	1	1	1	1	1	1	0	1	1	0	2	1	0	3	0	1	1	1	1	4	52	1.73333	52	1.73333	0	0	27	0.9	100			113	67	2139.69
1	61	1	3	1	1	1	1	0	1	1	1	3	1	1	0	1	1	1	1	1	1	1	0	0	0	3	0	0	1	3	1	0	0	1	2	845	28.1667	919	30.6333	0	0	857	28.5667	149	6.9	7	145	83	1003.76
1	45	1	3	1	1	1	1	0	1	1	0	1	6	1	1	1	1	1	1	1	0	1	1	0	1	0	1	1	0	0	1	1	1	1	0	292	9.73333	292	9.73333	1	0	42	1.4	100			104	75	13.89
2	58	1	3	1	1	1	1	0	1	1	1	1	6	1	1	1	1	1	1	1	0	1	1	0	1	0	1	1	0	0	1	1	1	1	0	48	1.6	252	8.4	0	0	60	2	114			137	78	54001
1	45	1	3	1	1	1	1	0	1	1	1	2	0	0	1	1	1	1	1	1	1	0	1	1	0	0	1	1	0	0	1	1	1	1	0	66	2.2	66	2.2	1	0	57	1.9	113			108	73	371.3
1	43	1	1	0	0	1	1	1	1	0	1	1	6	1	1	1	1	1	1	1	0	1	1	0	1	0	1	1	0	0	1	1	1	1	0	45	1.5	45	1.5	1	0	45	1.5	99			122	87	54001
2	71	0	3	1	1	1	1	0	1	1	0	3	0	0	1	1	1	1	1	1	1	1	0	0	0	3	0	0	1	1	0	1	0	1	1	151	5.03333	151	5.03333	1	0	124	4.13333	99	6.7	8.8	170	103	3.57
1	64	1	1	0	0	1	1	1	1	0	1	1	6	1	1	1	1	1	1	1	0	1	1	0	1	0	1	1	0	0	1	1	1	1	0	285	9.5	285	9.5	1	0	76	2.53333	117			129	85	14346
1	59	1	3	1	1	1	1	0	1	1	0	2	0	0	1	1	1	1	1	1	1	0	1	1	0	0	1	1	0	0	1	1	1	1	0	30	1	445	14.8333	0	0	56	1.86667	160			129	74	45.61
1	71	0	3	1	1	1	1	0	1	1	1	1	6	1	1	1	1	1	1	1	0	1	1	0	1	0	1	1	0	0	1	1	1	1	0	913	30.4333	913	30.4333	1	0	807	26.9	123			132	69	4.13
1	55	1	3	1	1	1	1	0	1	1	0	2	1	1	0	1	1	1	1	1	1	0	1	1	0	0	1	1	0	0	1	1	1	1	0	1561	52.0333	1561	52.0333	1	1	1561	52.0333	128			134	80	12.95
1	77	0	3	1	1	1	1	0	1	1	1	1	6	1	1	1	1	1	1	1	0	1	1	0	1	2	1	0	3	0	1	1	1	1	4	723	24.1	732	24.4	0	0	723	24.1	125			150	100	6.3
1	71	0	3	1	1	1	1	0	1	1	1	2	1	1	0	1	1	1	1	1	1	0	1	1	0	0	1	1	0	0	1	1	1	1	0	1999	66.6333	1999	66.6333	1	1	1999	66.6333	102			137	81	10.36
1	64	1	3	1	1	1	1	0	1	1	1	2	1	1	0	1	1	1	1	1	1	0	1	1	0	0	1	1	0	0	1	1	1	1	0	33	1.1	53	1.76667	0	0	42	1.4	91			116	65	55.88
1	60	1	3	1	1	1	1	0	1	1	1	2	1	1	0	1	1	1	1	1	1	0	1	1	0	2	1	0	3	0	1	1	1	1	4	56	1.86667	235	7.83333	0	0	61	2.03333	126			170	113	45.8
1	79	0	3	1	1	1	1	0	1	1	1	2	0	0	1	1	1	1	1	1	1	0	1	1	0	1	0	1	1	3	1	0	0	1	2	1069	35.6333	1069	35.6333	1	0	114	3.8	100	4.9	5	128	76	2.73
1	36	1	1	0	0	1	1	1	1	0	1	1	6	1	1	1	1	1	1	1	0	1	1	0	1	1	0	1	1	2	1	0	0	1	2	50	1.66667	303	10.1	0	0	58	1.93333	220	5.7	5.9	136	85	54001
1	36	1	3	1	1	1	1	0	1	1	0	1	6	1	1	1	1	1	1	1	0	1	1	0	1	0	1	1	0	0	1	1	1	1	0	280	9.33333	353	11.7667	0	0	298	9.93333	120			127	79	28532
1	68	0	3	1	1	1	1	0	1	1	1	1	6	1	1	1	1	1	1	1	0	1	1	0	1	2	1	0	3	0	1	1	1	1	4	35	1.16667	35	1.16667	1	0	14	0.466667	122			132	78	345.13
1	66	0	1	0	0	1	1	1	1	0	1	1	6	1	1	1	1	1	1	1	0	1	1	0	1	0	1	1	0	0	1	1	1	1	0	50	1.66667	50	1.66667	1	0	50	1.66667	125			123	74	36237
1	56	1	3	1	1	1	1	0	1	1	0	3	0	0	1	1	1	1	1	1	1	1	0	0	0	3	0	0	1	2	1	0	0	1	2	126	4.2	931	31.0333	0	0	148	4.93333	178	9.1	8.5	130	81	10645
1	59	1	3	1	1	1	1	0	1	1	0	2	0	0	1	1	1	1	1	1	1	0	1	1	0	2	1	0	3	0	1	1	1	1	4	51	1.7	111	3.7	0	0	56	1.86667	110			107	81	204.08
1	55	1	3	1	1	1	1	0	1	1	0	2	5	1	1	1	1	1	0	0	1	0	1	1	0	2	1	0	3	0	1	1	1	1	4	101	3.36667	1178	39.2667	0	0	56	1.86667	104			112	72	1.46
1	54	1	2	1	1	0	0	1	1	0	1	2	0	0	1	1	1	1	1	1	1	0	1	1	0	0	1	1	0	0	1	1	1	1	0	67	2.23333	67	2.23333	1	0	67	2.23333	150			130	77	9.26
1	48	1	3	1	1	1	1	0	1	1	1	3	5	1	1	1	1	1	0	1	1	1	0	0	0	2	1	0	3	0	1	1	1	1	4	59	1.96667	59	1.96667	1	0	59	1.96667	117			138	102	38625
1	40	1	3	1	1	1	1	0	1	1	1	1	6	1	1	1	1	1	1	1	0	1	1	0	1	0	1	1	0	0	1	1	1	1	0	53	1.76667	53	1.76667	1	0	53	1.76667	100			128	86	54001
1	57	1	3	1	1	1	1	0	1	1	1	2	0	0	1	1	1	1	1	1	1	0	1	1	0	2	1	0	3	0	1	1	1	1	4	68	2.26667	120	4	0	0	109	3.63333	173			105	79	56.42
1	60	1	3	1	1	1	1	0	1	1	1	2	1	1	0	1	1	1	1	1	1	0	1	1	0	2	1	0	3	0	1	1	1	1	4	394	13.1333	394	13.1333	1	0	18	0.6	91			147	93	2.56
1	62	1	3	1	1	1	1	0	1	1	1	1	6	1	1	1	1	1	1	1	0	1	1	0	1	1	0	1	1	1	0	1	0	1	1	101	3.36667	172	5.73333	0	0	109	3.63333	180	12.1	8.7	126	78	53.03
1	60	1	1	0	0	1	1	1	1	0	1	2	1	1	0	1	1	1	1	1	1	0	1	1	0	2	1	0	3	0	1	1	1	1	4	56	1.86667	235	7.83333	0	0	61	2.03333	126			154	93	45.8
1	83	0	2	1	1	0	0	1	1	0	1	2	3	1	1	1	0	1	1	1	1	0	1	1	0	2	1	0	3	0	1	1	1	1	4	59	1.96667	133	4.43333	0	0	60	2	93			138	83	18001
1	42	1	1	0	0	1	1	1	1	0	1	2	3	1	1	1	0	1	1	1	1	0	1	1	0	0	1	1	0	0	1	1	1	1	0	546	18.2	596	19.8667	0	0	455	15.1667	84			135	87	997.05
2	42	1	1	0	0	1	1	1	1	0	0	2	1	1	0	1	1	1	1	1	1	0	1	1	0	0	1	1	0	0	1	1	1	1	0	277	9.23333	277	9.23333	1	0	277	9.23333	87			121	87	33.39
1	46	1	1	0	0	1	1	1	1	0	1	1	6	1	1	1	1	1	1	1	0	1	1	0	1	0	1	1	0	0	1	1	1	1	0	111	3.7	289	9.63333	0	0	149	4.96667	106			127	78	1764
1	65	0	3	1	1	1	1	0	1	1	0	2	4	1	1	1	1	0	1	1	1	0	1	1	0	0	1	1	0	0	1	1	1	1	0	42	1.4	68	2.26667	0	0	66	2.2	115			118	79	8525
1	59	1	1	0	0	1	1	1	1	0	1	2	0	0	1	1	1	1	1	1	1	0	1	1	0	1	0	1	2	0	1	1	1	0	3	45	1.5	45	1.5	1	0	28	0.933333	154	6.1	8	136	82	6.36
1	65	0	2	1	1	0	0	1	1	0	0	2	3	1	1	1	0	1	1	1	1	0	1	1	0	2	1	0	3	0	1	1	1	1	4	183	6.1	183	6.1	1	0	182	6.06667	139			142	81	36.62
1	63	1	2	1	1	0	0	1	1	0	0	1	6	1	1	1	1	1	1	1	0	1	1	0	1	2	1	0	3	0	1	1	1	1	4	105	3.5	472	15.7333	0	0	121	4.03333	95			150	81	143.38
1	72	0	4	1	0	1	0	1	0	0	1	3	3	1	1	1	0	1	1	1	1	1	0	0	0	2	1	0	3	0	1	1	1	1	4	43	1.43333	57	1.9	0	0	57	1.9	123			136	80	3.06
1	78	0	1	0	0	1	1	1	1	0	0	2	3	1	1	1	0	1	1	1	1	0	1	1	0	0	1	1	0	0	1	1	1	1	0	67	2.23333	447	14.9	0	1	65	2.16667	163			128	76	8.39
2	65	0	1	0	0	1	1	1	1	0	0	2	1	1	0	1	1	1	1	1	1	0	1	1	0	1	0	1	1	1	0	1	0	1	1	616	20.5333	616	20.5333	1	1	616	20.5333	222	13.3	9	117	61	19866
2	60	1	2	1	1	0	0	1	1	0	1	2	1	1	0	1	1	1	1	1	1	0	1	1	0	0	1	1	0	0	1	1	1	1	0	417	13.9	417	13.9	1	1	417	13.9	108			127	70	1169.78
1	60	1	2	1	1	0	0	1	1	0	0	2	1	1	0	1	1	1	1	1	1	0	1	1	0	2	1	0	3	0	1	1	1	1	4	252	8.4	282	9.4	0	1	252	8.4	102			134	72	605.92
1	77	0	1	0	0	1	1	1	1	0	0	1	6	1	1	1	1	1	1	1	0	1	1	0	1	0	1	1	0	0	1	1	1	1	0	24	0.8	24	0.8	1	0	24	0.8	93			102	54	54001
2	29	1	3	1	1	1	1	0	1	1	1	1	6	1	1	1	1	1	1	1	0	1	1	0	1	0	1	1	0	0	1	1	1	1	0	9	0.3	44	1.46667	0	0	9	0.3	106			100	67	15.43
1	61	1	1	0	0	1	1	1	1	0	1	3	1	1	0	1	1	1	1	1	1	1	0	0	0	0	1	1	0	0	1	1	1	1	0	56	1.86667	56	1.86667	0	0	56	1.86667	98			116	62	10.17
1	40	1	1	0	0	1	1	1	1	0	1	2	1	1	0	1	1	1	1	1	1	0	1	1	0	0	1	1	0	0	1	1	1	1	0	829	27.6333	829	27.6333	1	1	210	7	109			137	107	15507
2	67	0	1	0	0	1	1	1	1	0	1	2	1	1	0	1	1	1	1	1	1	0	1	1	0	0	1	1	0	0	1	1	1	1	0	178	5.93333	178	5.93333	1	0	123	4.1	98			107	75	7.84
1	50	1	1	0	0	1	1	1	1	0	0	1	6	1	1	1	1	1	1	1	0	1	1	0	1	0	1	1	0	0	1	1	1	1	0	119	3.96667	194	6.46667	0	0	119	3.96667	99			121	84	2946.6
1	66	0	3	1	1	1	1	0	1	1	1	2	5	1	1	1	1	1	0	0	1	0	1	1	0	3	0	0	1	3	1	0	0	1	2	2254	75.1333	2254	75.1333	1	1	2254	75.1333	111	6.8	6.4	122	80	28.62
1	49	1	1	0	0	1	1	1	1	0	1	1	6	1	1	1	1	1	1	1	0	1	1	0	1	0	1	1	0	0	1	1	1	1	0	801	26.7	801	26.7	1	0	385	12.8333	131			128	80	18.62
1	61	1	1	0	0	1	1	1	1	0	0	2	1	1	0	1	1	1	1	1	1	0	1	1	0	0	1	1	0	0	1	1	1	1	0	51	1.7	139	4.63333	0	0	51	1.7	132			114	81	2.09
1	55	1	3	1	1	1	1	0	1	1	1	2	2	1	1	0	1	1	1	1	1	0	1	1	0	3	0	0	1	1	0	1	0	1	1	67	2.23333	1279	42.6333	0	0	67	2.23333	164	7.7	6.2	134	83	8.98
1	58	1	3	1	1	1	1	0	1	1	1	1	6	1	1	1	1	1	1	1	0	1	1	0	1	2	1	0	3	0	1	1	1	1	4	247	8.23333	300	10	0	0	247	8.23333	137			150	83	8.81
1	69	0	3	1	1	1	1	0	1	1	0	2	1	1	0	1	1	1	1	1	1	0	1	1	0	3	0	0	1	1	0	1	0	1	1	133	4.43333	266	8.86667	0	0	133	4.43333	231	6.4	6.9	138	75	13.5
1	79	0	3	1	1	1	1	0	1	1	1	2	4	1	1	1	1	0	1	1	1	0	1	1	0	3	0	0	1	2	1	0	0	1	2	107	3.56667	138	4.6	0	0	107	3.56667	100	6.8	6.9	161	69	7.82
2	73	0	3	1	1	1	1	0	1	1	1	2	0	0	1	1	1	1	1	1	1	0	1	1	0	0	1	1	0	0	1	1	1	1	0	49	1.63333	441	14.7	0	0	49	1.63333	174			105	74	290.35
2	71	0	3	1	1	1	1	0	1	1	1	2	1	1	0	1	1	1	1	1	1	0	1	1	0	2	1	0	3	0	1	1	1	1	4	175	5.83333	310	10.3333	0	0	175	5.83333	128			176	86	3081
2	49	1	1	0	0	1	1	1	1	0	1	2	5	1	1	1	1	1	0	0	1	0	1	1	0	1	0	1	1	1	0	1	0	1	1	840	28	840	28	0	0	469	15.6333	139	7.4	6.1	87	56	4.51
1	70	0	3	1	1	1	1	0	1	1	1	2	1	1	0	1	1	1	1	1	1	0	1	1	0	0	1	1	0	0	1	1	1	1	0	149	4.96667	446	14.8667	0	0	149	4.96667	92			109	65	8.47
1	72	0	3	1	1	1	1	0	1	1	1	2	5	1	1	1	1	1	0	0	1	0	1	1	0	0	1	1	0	0	1	1	1	1	0	103	3.43333	201	6.7	0	0	103	3.43333	193			146	90	506.76
2	55	1	1	0	0	1	1	1	1	0	1	2	5	1	1	1	1	1	0	0	1	0	1	1	0	2	1	0	3	0	1	1	1	1	4	358	11.9333	358	11.9333	0	0	272	9.06667	131			162	102	12.38
1	79	0	3	1	1	1	1	0	1	1	0	2	5	1	1	1	1	1	0	0	1	0	1	1	0	0	1	1	0	0	1	1	1	1	0	140	4.66667	178	5.93333	0	0	140	4.66667	113			105	69	2.53
1	78	0	1	0	0	1	1	1	1	0	0	2	0	0	1	1	1	1	1	1	1	0	1	1	0	2	1	0	3	0	1	1	1	1	4	161	5.36667	194	6.46667	0	0	161	5.36667	95			141	75	4.25
2	73	0	1	0	0	1	1	1	1	0	1	2	5	1	1	1	1	1	0	0	1	0	1	1	0	2	1	0	3	0	1	1	1	1	4	1037	34.5667	1037	34.5667	1	1	1037	34.5667	177			141	86	6.31
1	55	1	1	0	0	1	1	1	1	0	1	2	1	1	0	1	1	1	1	1	1	0	1	1	0	0	1	1	0	0	1	1	1	1	0	688	22.9333	688	22.9333	1	0	49	1.63333	96			104	71	38.17
1	69	0	1	0	0	1	1	1	1	0	1	3	5	1	1	1	1	1	0	1	1	1	0	0	0	2	1	0	3	0	1	1	1	1	4	63	2.1	129	4.3	0	0	63	2.1	129			155	83	3.66
2	78	0	2	1	1	0	0	1	1	0	1	2	3	1	1	1	0	1	1	1	1	0	1	1	0	2	1	0	3	0	1	1	1	1	4	49	1.63333	441	14.7	0	0	49	1.63333	131			144	70	70.48
1	53	1	1	0	0	1	1	1	1	0	1	2	1	1	0	1	1	1	1	1	1	0	1	1	0	2	1	0	3	0	1	1	1	1	4	748	24.9333	748	24.9333	1	0	84	2.8	114			131	91	2.64
2	79	0	2	1	1	0	0	1	1	0	1	1	6	1	1	1	1	1	1	1	0	1	1	0	1	1	0	1	1	3	1	0	0	1	2	170	5.66667	358	11.9333	0	0	170	5.66667	111	5.4	5.9	113	54	358.58
1	34	1	1	0	0	1	1	1	1	0	0	2	1	1	0	1	1	1	1	1	1	0	1	1	0	0	1	1	0	0	1	1	1	1	0	468	15.6	468	15.6	1	1	468	15.6	78			127	74	6.6
1	75	0	3	1	1	1	1	0	1	1	0	1	6	1	1	1	1	1	1	1	0	1	1	0	1	0	1	1	0	0	1	1	1	1	0	113	3.76667	336	11.2	0	0	113	3.76667	101	5.9		124	67	1.48
1	61	1	2	1	1	0	0	1	1	0	1	1	6	1	1	1	1	1	1	1	0	1	1	0	1	1	0	1	1	3	1	0	0	1	2	46	1.53333	46	1.53333	1	0	39	1.3	218	7.6	7.5	134	82	234.99
1	59	1	3	1	1	1	1	0	1	1	1	1	6	1	1	1	1	1	1	1	0	1	1	0	1	0	1	1	0	0	1	1	1	1	0	1205	40.1667	1205	40.1667	1	1	308	10.2667	92			106	70	13361
1	60	1	3	1	1	1	1	0	1	1	1	2	3	1	1	1	0	1	1	1	1	0	1	1	0	3	0	0	1	1	0	1	0	1	1	505	16.8333	945	31.5	0	0	505	16.8333	122	5.6	5.4	107	73	11.38
1	61	1	3	1	1	1	1	0	1	1	1	3	2	1	1	0	1	1	1	1	1	1	0	0	0	0	1	1	0	0	1	1	1	1	0	1403	46.7667	1403	46.7667	1	1	1353	45.1	89			126	81	1.88
1	39	1	1	0	0	1	1	1	1	0	1	1	6	1	1	1	1	1	1	1	0	1	1	0	1	0	1	1	0	0	1	1	1	1	0	56	1.86667	98	3.26667	0	0	56	1.86667	144			112	52	1641.86
1	70	0	3	1	1	1	1	0	1	1	1	1	6	1	1	1	1	1	1	1	0	1	1	0	1	2	1	0	3	0	1	1	1	1	4	232	7.73333	232	7.73333	1	0	56	1.86667	131			143	79	689.2
1	60	1	3	1	1	1	1	0	1	1	1	2	3	1	1	1	0	1	1	1	1	0	1	1	0	0	1	1	0	0	1	1	1	1	0	55	1.83333	182	6.06667	0	0	55	1.83333	85			133	90	2975
1	52	1	3	1	1	1	1	0	1	1	1	1	6	1	1	1	1	1	1	1	0	1	1	0	1	3	0	0	1	3	1	0	0	1	2	16	0.533333	16	0.533333	0	0	10	0.333333	124	6.7	7.2	118	82	5950
1	75	0	3	1	1	1	1	0	1	1	1	1	6	1	1	1	1	1	1	1	0	1	1	0	1	1	0	1	1	1	0	1	0	1	1	48	1.6	59	1.96667	0	0	48	1.6	140	9.5	8.5	110	59	10.75
1	55	1	3	1	1	1	1	0	1	1	1	3	1	1	0	1	1	1	1	1	1	1	0	0	0	0	1	1	0	0	1	1	1	1	0	14	0.466667	14	0.466667	1	0	14	0.466667	100			110	70	54001
1	72	0	3	1	1	1	1	0	1	1	1	2	1	1	0	1	1	1	1	1	1	0	1	1	0	3	0	0	1	1	0	1	0	1	1	324	10.8	1067	35.5667	0	0	324	10.8	170	7.3	6.5	131	66	54.6
1	72	0	3	1	1	1	1	0	1	1	1	1	6	1	1	1	1	1	1	1	0	1	1	0	1	0	1	1	0	0	1	1	1	1	0	77	2.56667	139	4.63333	0	0	77	2.56667	133			135	80	2.57
1	47	1	3	1	1	1	1	0	1	1	1	1	6	1	1	1	1	1	1	1	0	1	1	0	1	2	1	0	3	0	1	1	1	1	4	89	2.96667	103	3.43333	0	0	89	2.96667	171			131	70	54001
1	74	0	3	1	1	1	1	0	1	1	1	2	4	1	1	1	1	0	1	1	1	0	1	1	0	2	1	0	3	0	1	1	1	1	4	120	4	150	5	0	0	120	4	139			135	79	692.83
1	70	0	3	1	1	1	1	0	1	1	1	2	0	0	1	1	1	1	1	1	1	0	1	1	0	2	1	0	3	0	1	1	1	1	4	231	7.7	275	9.16667	0	0	231	7.7	128			151	92	717.59
1	51	1	3	1	1	1	1	0	1	1	1	1	6	1	1	1	1	1	1	1	0	1	1	0	1	0	1	1	0	0	1	1	1	1	0	60	2	152	5.06667	0	0	60	2	89			125	70	257.82
2	77	0	3	1	1	1	1	0	1	1	1	1	6	1	1	1	1	1	1	1	0	1	1	0	1	0	1	1	0	0	1	1	1	1	0	21	0.7	21	0.7	0	0	21	0.7	149			115	75	33.91
1	78	0	3	1	1	1	1	0	1	1	1	2	2	1	1	0	1	1	1	1	1	0	1	1	0	0	1	1	0	0	1	1	1	1	0	19	0.633333	19	0.633333	0	0	19	0.633333	96			134	91	4.62
2	80	0	3	1	1	1	1	0	1	1	1	2	1	1	0	1	1	1	1	1	1	0	1	1	0	1	0	1	1	3	1	0	0	1	2	406	13.5333	805	26.8333	0	0	406	13.5333	191	6.1	6	146	74	2786.35
1	68	0	3	1	1	1	1	0	1	1	1	2	1	1	0	1	1	1	1	1	1	0	1	1	0	2	1	0	3	0	1	1	1	1	4	240	8	305	10.1667	0	0	240	8	115			155	92	9.71
1	57	1	1	0	0	1	1	1	1	0	1	3	1	1	0	1	1	1	1	1	1	1	0	0	0	1	0	1	2	0	1	1	1	0	3	81	2.7	554	18.4667	0	0	81	2.7	226	6.5	6.4	110	61	21465
1	73	0	3	1	1	1	1	0	1	1	1	2	5	1	1	1	1	1	0	0	1	0	1	1	0	3	0	0	1	3	1	0	0	1	2	130	4.33333	1379	45.9667	0	0	130	4.33333	127	6.1	6.4	117	67	6.39
1	64	1	3	1	1	1	1	0	1	1	1	1	6	1	1	1	1	1	1	1	0	1	1	0	1	2	1	0	3	0	1	1	1	1	4	279	9.3	365	12.1667	0	0	279	9.3	177			152	94	934.99
1	77	0	3	1	1	1	1	0	1	1	1	1	6	1	1	1	1	1	1	1	0	1	1	0	1	2	1	0	3	0	1	1	1	1	4	76	2.53333	266	8.86667	0	0	76	2.53333	190			109	71	15.34
2	77	0	3	1	1	1	1	0	1	1	1	2	5	1	1	1	1	1	0	0	1	0	1	1	0	2	1	0	3	0	1	1	1	1	4	109	3.63333	135	4.5	0	0	109	3.63333	97			150	102	415.95
1	73	0	3	1	1	1	1	0	1	1	0	2	1	1	0	1	1	1	1	1	1	0	1	1	0	2	1	0	3	0	1	1	1	1	4	914	30.4667	914	30.4667	1	0	226	7.53333	120			163	83	4.43
1	62	1	1	0	0	1	1	1	1	0	0	1	6	1	1	1	1	1	1	1	0	1	1	0	1	0	1	1	0	0	1	1	1	1	0	44	1.46667	91	3.03333	0	0	44	1.46667	99			120	82	23498
1	45	1	1	0	0	1	1	1	1	0	1	1	6	1	1	1	1	1	1	1	0	1	1	0	1	2	1	0	3	0	1	1	1	1	4	61	2.03333	139	4.63333	0	0	61	2.03333	93			137	82	54001
1	56	1	4	1	0	1	0	1	0	0	1	1	6	1	1	1	1	1	1	1	0	1	1	0	1	0	1	1	0	0	1	1	1	1	0	149	4.96667	1039	34.6333	0	1	149	4.96667	88			115	69	245.85
1	56	1	4	1	0	1	0	1	0	0	1	3	0	0	1	1	1	1	1	1	1	1	0	0	0	3	0	0	1	1	0	1	0	1	1	929	30.9667	979	32.6333	0	0	929	30.9667	189	8.2	8.7	128	60	177.06
1	47	1	3	1	1	1	1	0	1	1	1	3	3	1	1	1	0	1	1	1	1	1	0	0	0	0	1	1	0	0	1	1	1	1	0	44	1.46667	48	1.6	0	0	44	1.46667	47			116	79	54001
1	61	1	2	1	1	0	0	1	1	0	1	1	6	1	1	1	1	1	1	1	0	1	1	0	1	2	1	0	3	0	1	1	1	1	4	591	19.7	591	19.7	1	1	591	19.7	127			139	81	6348
1	75	0	2	1	1	0	0	1	1	0	1	3	1	1	0	1	1	1	1	1	1	1	0	0	0	2	1	0	3	0	1	1	1	1	4	133	4.43333	312	10.4	0	0	133	4.43333	105			154	82	1003.34
1	64	1	1	0	0	1	1	1	1	0	1	2	1	1	0	1	1	1	1	1	1	0	1	1	0	0	1	1	0	0	1	1	1	1	0	152	5.06667	152	5.06667	1	0	137	4.56667	158			152	82	54001
2	78	0	4	1	0	1	0	1	0	0	1	1	6	1	1	1	1	1	1	1	0	1	1	0	1	2	1	0	3	0	1	1	1	1	4	269	8.96667	399	13.3	0	0	269	8.96667	110			118	70	7.54
1	55	1	1	0	0	1	1	1	1	0	1	1	6	1	1	1	1	1	1	1	0	1	1	0	1	0	1	1	0	0	1	1	1	1	0	674	22.4667	674	22.4667	1	1	674	22.4667	88			130	87	18.46
2	73	0	1	0	0	1	1	1	1	0	1	1	6	1	1	1	1	1	1	1	0	1	1	0	1	0	1	1	0	0	1	1	1	1	0	73	2.43333	558	18.6	0	0	73	2.43333	140			133	79	3257.45
1	67	0	1	0	0	1	1	1	1	0	1	2	4	1	1	1	1	0	1	1	1	0	1	1	0	0	1	1	0	0	1	1	1	1	0	214	7.13333	242	8.06667	0	0	214	7.13333	103			133	77	4116
1	71	0	3	1	1	1	1	0	1	1	1	1	6	1	1	1	1	1	1	1	0	1	1	0	1	1	0	1	1	2	1	0	0	1	2	1505	50.1667	1505	50.1667	1	0	1505	50.1667	183	7.9	7.2	136	76	5.42
1	62	1	1	0	0	1	1	1	1	0	1	2	1	1	0	1	1	1	1	1	1	0	1	1	0	1	0	1	1	2	1	0	0	1	2	1063	35.4333	2024	67.4667	0	1	1063	35.4333	136	4.8	6.9	146	78	1272.49
1	48	1	1	0	0	1	1	1	1	0	1	2	0	0	1	1	1	1	1	1	1	0	1	1	0	2	1	0	3	0	1	1	1	1	4	2218	73.9333	2218	73.9333	1	0	1680	56	97			129	90	2.48
1	64	1	3	1	1	1	1	0	1	1	0	1	6	1	1	1	1	1	1	1	0	1	1	0	1	3	0	0	1	2	1	0	0	1	2	208	6.93333	322	10.7333	0	0	208	6.93333	265	5.6	9.5	138	87	2.1
1	70	0	1	0	0	1	1	1	1	0	1	3	1	1	0	1	1	1	1	1	1	1	0	0	0	0	1	1	0	0	1	1	1	1	0	116	3.86667	131	4.36667	0	0	116	3.86667	126			147	85	2.53
1	74	0	3	1	1	1	1	0	1	1	0	2	5	1	1	1	1	1	0	0	1	0	1	1	0	2	1	0	3	0	1	1	1	1	4	42	1.4	91	3.03333	0	0	42	1.4	115			158	82	7.21
1	58	1	3	1	1	1	1	0	1	1	1	2	1	1	0	1	1	1	1	1	1	0	1	1	0	0	1	1	0	0	1	1	1	1	0	664	22.1333	664	22.1333	1	0	651	21.7	109			136	92	2.54
2	52	1	3	1	1	1	1	0	1	1	0	2	0	0	1	1	1	1	1	1	1	0	1	1	0	2	1	0	3	0	1	1	1	1	4	168	5.6	341	11.3667	0	0	168	5.6	130			147	91	101.32
1	56	1	3	1	1	1	1	0	1	1	1	3	1	1	0	1	1	1	1	1	1	1	0	0	0	0	1	1	0	0	1	1	1	1	0	71	2.36667	1032	34.4	0	0	71	2.36667	114			127	76	16585
1	56	1	1	0	0	1	1	1	1	0	1	2	1	1	0	1	1	1	1	1	1	0	1	1	0	1	0	1	1	2	1	0	0	1	2	741	24.7	741	24.7	1	0	741	24.7	108	6.9	7	120	63	110.31
1	62	1	3	1	1	1	1	0	1	1	1	2	0	0	1	1	1	1	1	1	1	0	1	1	0	0	1	1	0	0	1	1	1	1	0	100	3.33333	324	10.8	0	0	100	3.33333	92			126	76	65.23
1	62	1	3	1	1	1	1	0	1	1	1	2	0	0	1	1	1	1	1	1	1	0	1	1	0	2	1	0	3	0	1	1	1	1	4	84	2.8	362	12.0667	0	0	84	2.8	108			119	75	12988
2	65	0	3	1	1	1	1	0	1	1	1	2	1	1	0	1	1	1	1	1	1	0	1	1	0	3	0	0	1	1	0	1	0	1	1	1134	37.8	1134	37.8	1	1	359	11.9667	116	6.4	5.9	119	64	4.16
1	75	0	3	1	1	1	1	0	1	1	1	2	3	1	1	1	0	1	1	1	1	0	1	1	0	0	1	1	0	0	1	1	1	1	0	207	6.9	343	11.4333	0	0	207	6.9	130			140	90	10.8
1	68	0	3	1	1	1	1	0	1	1	1	2	0	0	1	1	1	1	1	1	1	0	1	1	0	0	1	1	0	0	1	1	1	1	0	108	3.6	144	4.8	0	0	108	3.6	118			109	79	2285.28
1	30	1	3	1	1	1	1	0	1	1	1	3	1	1	0	1	1	1	1	1	1	1	0	0	0	0	1	1	0	0	1	1	1	1	0	111	3.7	616	20.5333	0	0	111	3.7	99			128	78	3.7
1	52	1	1	0	0	1	1	1	1	0	1	2	1	1	0	1	1	1	1	1	1	0	1	1	0	0	1	1	0	0	1	1	1	1	0	671	22.3667	737	24.5667	0	0	671	22.3667	94			127	89	1.78
2	77	0	3	1	1	1	1	0	1	1	1	2	0	0	1	1	1	1	1	1	1	0	1	1	0	2	1	0	3	0	1	1	1	1	4	1290	43	1290	43	1	1	1290	43	116			142	62	10.92
1	33	1	1	0	0	1	1	1	1	0	1	1	6	1	1	1	1	1	1	1	0	1	1	0	1	0	1	1	0	0	1	1	1	1	0	236	7.86667	417	13.9	0	0	236	7.86667	154			129	79	12465
1	59	1	3	1	1	1	1	0	1	1	1	2	1	1	0	1	1	1	1	1	1	0	1	1	0	2	1	0	3	0	1	1	1	1	4	1421	47.3667	1421	47.3667	1	1	1421	47.3667	122			177	111	2.67
1	68	0	3	1	1	1	1	0	1	1	0	2	1	1	0	1	1	1	1	1	1	0	1	1	0	0	1	1	0	0	1	1	1	1	0	598	19.9333	1393	46.4333	0	0	598	19.9333	97			130	76	5.03
2	55	1	3	1	1	1	1	0	1	1	1	1	6	1	1	1	1	1	1	1	0	1	1	0	1	0	1	1	0	0	1	1	1	1	0	1644	54.8	1644	54.8	1	1	1644	54.8	88			125	86	5164
1	47	1	3	1	1	1	1	0	1	1	1	2	1	1	0	1	1	1	1	1	1	0	1	1	0	0	1	1	0	0	1	1	1	1	0	60	2	119	3.96667	0	0	60	2	151			134	89	2258.43
2	64	1	3	1	1	1	1	0	1	1	1	2	5	1	1	1	1	1	0	0	1	0	1	1	0	1	0	1	1	1	0	1	0	1	1	42	1.4	77	2.56667	0	0	42	1.4	252	5.1	10	133	84	8741
1	76	0	2	1	1	0	0	1	1	0	1	2	1	1	0	1	1	1	1	1	1	0	1	1	0	2	1	0	3	0	1	1	1	1	4	49	1.63333	300	10	0	0	49	1.63333	96			175	97	3032
2	68	0	1	0	0	1	1	1	1	0	0	1	6	1	1	1	1	1	1	1	0	1	1	0	1	0	1	1	0	0	1	1	1	1	0	46	1.53333	301	10.0333	0	0	46	1.53333	133			122	80	26721
1	69	0	3	1	1	1	1	0	1	1	1	1	6	1	1	1	1	1	1	1	0	1	1	0	1	0	1	1	0	0	1	1	1	1	0	110	3.66667	110	3.66667	1	0	56	1.86667	126			125	82	54001
1	54	1	1	0	0	1	1	1	1	0	1	1	6	1	1	1	1	1	1	1	0	1	1	0	1	0	1	1	0	0	1	1	1	1	0	14	0.466667	104	3.46667	0	0	14	0.466667	125			95	58	1579.47
1	53	1	3	1	1	1	1	0	1	1	0	2	5	1	1	1	1	1	0	0	1	0	1	1	0	1	0	1	2	0	1	1	1	0	3	175	5.83333	399	13.3	0	0	175	5.83333	219	8.1	5.5	124	82	25.96
1	64	1	3	1	1	1	1	0	1	1	1	1	6	1	1	1	1	1	1	1	0	1	1	0	1	0	1	1	0	0	1	1	1	1	0	175	5.83333	175	5.83333	0	0	28	0.933333	123			160	64	3458
2	59	1	1	0	0	1	1	1	1	0	1	1	6	1	1	1	1	1	1	1	0	1	1	0	1	2	1	0	3	0	1	1	1	1	4	133	4.43333	233	7.76667	0	0	133	4.43333	167			144	76	54001
1	57	1	1	0	0	1	1	1	1	0	1	3	1	1	0	1	1	1	1	1	1	1	0	0	0	0	1	1	0	0	1	1	1	1	0	49	1.63333	239	7.96667	0	0	49	1.63333	105			134	74	4745
1	48	1	1	0	0	1	1	1	1	0	0	2	1	1	0	1	1	1	1	1	1	0	1	1	0	0	1	1	0	0	1	1	1	1	0	280	9.33333	417	13.9	0	0	280	9.33333	107			113	76	329.11
1	50	1	3	1	1	1	1	0	1	1	1	1	6	1	1	1	1	1	1	1	0	1	1	0	1	0	1	1	0	0	1	1	1	1	0	55	1.83333	79	2.63333	0	0	55	1.83333	151			124	79	10805
1	35	1	1	0	0	1	1	1	1	0	1	1	6	1	1	1	1	1	1	1	0	1	1	0	1	0	1	1	0	0	1	1	1	1	0	119	3.96667	119	3.96667	0	0	119	3.96667	90			120	68	2743
1	74	0	3	1	1	1	1	0	1	1	0	2	1	1	0	1	1	1	1	1	1	0	1	1	0	2	1	0	3	0	1	1	1	1	4	123	4.1	388	12.9333	0	0	123	4.1	92			156	85	283.05
1	57	1	1	0	0	1	1	1	1	0	1	2	2	1	1	0	1	1	1	1	1	0	1	1	0	0	1	1	0	0	1	1	1	1	0	126	4.2	151	5.03333	0	0	126	4.2	116			135	80	51.36
1	78	0	3	1	1	1	1	0	1	1	1	2	0	0	1	1	1	1	1	1	1	0	1	1	0	2	1	0	3	0	1	1	1	1	4	54	1.8	54	1.8	0	0	54	1.8	122			150	66	107.55
1	28	1	3	1	1	1	1	0	1	1	1	1	6	1	1	1	1	1	1	1	0	1	1	0	1	0	1	1	0	0	1	1	1	1	0	76	2.53333	114	3.8	0	0	76	2.53333	100			140	83	32498
1	55	1	3	1	1	1	1	0	1	1	0	3	1	1	0	1	1	1	1	1	1	1	0	0	0	0	1	1	0	0	1	1	1	1	0	14	0.466667	94	3.13333	0	0	14	0.466667	106			147	79	1461.29
1	67	0	3	1	1	1	1	0	1	1	1	1	6	1	1	1	1	1	1	1	0	1	1	0	1	1	0	1	1	2	1	0	0	1	2	42	1.4	62	2.06667	0	0	42	1.4	210	11	9.5	120	82	1496.07
2	75	0	3	1	1	1	1	0	1	1	0	2	0	0	1	1	1	1	1	1	1	0	1	1	0	1	0	1	1	3	1	0	0	1	2	49	1.63333	160	5.33333	0	0	49	1.63333	129	6.5	7.3	117	75	3.65
1	53	1	3	1	1	1	1	0	1	1	0	2	1	1	0	1	1	1	1	1	1	0	1	1	0	1	0	1	1	2	1	0	0	1	2	133	4.43333	507	16.9	0	0	133	4.43333	171	5.5	5.8	148	80	5.67
2	51	1	3	1	1	1	1	0	1	1	1	3	1	1	0	1	1	1	1	1	1	1	0	0	0	2	1	0	3	0	1	1	1	1	4	14	0.466667	90	3	0	0	14	0.466667	122			147	82	589.42
1	61	1	3	1	1	1	1	0	1	1	1	1	6	1	1	1	1	1	1	1	0	1	1	0	1	0	1	1	0	0	1	1	1	1	0	462	15.4	646	21.5333	0	0	462	15.4	122			105	65	8520
1	50	1	2	1	1	0	0	1	1	0	1	2	1	1	0	1	1	1	1	1	1	0	1	1	0	0	1	1	0	0	1	1	1	1	0	49	1.63333	244	8.13333	0	0	49	1.63333	169			138	86	202.19
1	65	0	3	1	1	1	1	0	1	1	0	2	5	1	1	1	1	1	0	0	1	0	1	1	0	0	1	1	0	0	1	1	1	1	0	31	1.03333	194	6.46667	0	0	31	1.03333	153			100	70	500.57
1	80	0	1	0	0	1	1	1	1	0	1	2	5	1	1	1	1	1	0	0	1	0	1	1	0	2	1	0	3	0	1	1	1	1	4	48	1.6	48	1.6	1	0	48	1.6	157			132	82	447.31
1	52	1	3	1	1	1	1	0	1	1	1	1	6	1	1	1	1	1	1	1	0	1	1	0	1	0	1	1	0	0	1	1	1	1	0	17	0.566667	376	12.5333	0	0	17	0.566667	151			104	72	20.36
1	55	1	3	1	1	1	1	0	1	1	1	1	6	1	1	1	1	1	1	1	0	1	1	0	1	0	1	1	0	0	1	1	1	1	0	768	25.6	768	25.6	1	0	63	2.1	100			120	72	9.51
1	31	1	1	0	0	1	1	1	1	0	1	1	6	1	1	1	1	1	1	1	0	1	1	0	1	0	1	1	0	0	1	1	1	1	0	407	13.5667	618	20.6	0	0	407	13.5667	143			123	73	54001
1	61	1	3	1	1	1	1	0	1	1	1	1	6	1	1	1	1	1	1	1	0	1	1	0	1	0	1	1	0	0	1	1	1	1	0	23	0.766667	237	7.9	0	0	23	0.766667	101			119	75	64.6
1	61	1	3	1	1	1	1	0	1	1	0	2	4	1	1	1	1	0	1	1	1	0	1	1	0	3	0	0	1	3	1	0	0	1	2	5	0.166667	658	21.9333	0	0	5	0.166667	249	12	6.5	158	91	4929
1	47	1	3	1	1	1	1	0	1	1	1	2	1	1	0	1	1	1	1	1	1	0	1	1	0	2	1	0	3	0	1	1	1	1	4	84	2.8	84	2.8	1	0	84	2.8	83			117	75	7866
1	56	1	3	1	1	1	1	0	1	1	0	2	1	1	0	1	1	1	1	1	1	0	1	1	0	1	0	1	1	3	1	0	0	1	2	133	4.43333	476	15.8667	0	0	133	4.43333	114	6.2	7.4	138	91	804.08
1	64	1	3	1	1	1	1	0	1	1	1	2	5	1	1	1	1	1	0	0	1	0	1	1	0	1	0	1	1	3	1	0	0	1	2	4	0.133333	105	3.5	0	0	4	0.133333	122	5.6	7.8	134	89	15655
2	48	1	1	0	0	1	1	1	1	0	0	2	1	1	0	1	1	1	1	1	1	0	1	1	0	1	0	1	1	3	1	0	0	1	2	70	2.33333	324	10.8	0	0	70	2.33333	111	5.8	6.2	135	74	34572
2	71	0	3	1	1	1	1	0	1	1	0	2	1	1	0	1	1	1	1	1	1	0	1	1	0	2	1	0	3	0	1	1	1	1	4	56	1.86667	369	12.3	0	0	56	1.86667	157			163	73	4429
2	72	0	3	1	1	1	1	0	1	1	0	2	1	1	0	1	1	1	1	1	1	0	1	1	0	2	1	0	3	0	1	1	1	1	4	64	2.13333	64	2.13333	0	0	15	0.5	97			120	74	14234
1	59	1	2	1	1	0	0	1	1	0	0	2	5	1	1	1	1	1	0	0	1	0	1	1	0	0	1	1	0	0	1	1	1	1	0	182	6.06667	409	13.6333	0	0	182	6.06667	102			128	67	1159.3
1	57	1	3	1	1	1	1	0	1	1	0	2	5	1	1	1	1	1	0	0	1	0	1	1	0	0	1	1	0	0	1	1	1	1	0	60	2	138	4.6	0	0	60	2	127			122	88	1.67
1	69	0	3	1	1	1	1	0	1	1	0	2	4	1	1	1	1	0	1	1	1	0	1	1	0	0	1	1	0	0	1	1	1	1	0	62	2.06667	233	7.76667	0	0	62	2.06667	122			133	91	8762
1	33	1	3	1	1	1	1	0	1	1	1	2	1	1	0	1	1	1	1	1	1	0	1	1	0	0	1	1	0	0	1	1	1	1	0	121	4.03333	268	8.93333	0	0	121	4.03333	125			121	85	54001
1	71	0	3	1	1	1	1	0	1	1	0	2	1	1	0	1	1	1	1	1	1	0	1	1	0	0	1	1	0	0	1	1	1	1	0	31	1.03333	289	9.63333	0	0	31	1.03333	167			126	81	94.15
2	75	0	3	1	1	1	1	0	1	1	0	2	5	1	1	1	1	1	0	0	1	0	1	1	0	2	1	0	3	0	1	1	1	1	4	49	1.63333	422	14.0667	0	0	49	1.63333	160			120	71	19296
1	41	1	1	0	0	1	1	1	1	0	1	2	1	1	0	1	1	1	1	1	1	0	1	1	0	0	1	1	0	0	1	1	1	1	0	56	1.86667	614	20.4667	0	0	56	1.86667	106			121	60	294.35
1	55	1	1	0	0	1	1	1	1	0	1	1	6	1	1	1	1	1	1	1	0	1	1	0	1	0	1	1	0	0	1	1	1	1	0	759	25.3	879	29.3	0	0	759	25.3	73			108	82	7.31
1	65	0	3	1	1	1	1	0	1	1	1	2	0	0	1	1	1	1	1	1	1	0	1	1	0	3	0	0	1	3	1	0	0	1	2	245	8.16667	245	8.16667	0	0	245	8.16667	212	8	8.1	109	68	4.64
1	66	0	1	0	0	1	1	1	1	0	1	2	5	1	1	1	1	1	0	0	1	0	1	1	0	3	0	0	1	3	1	0	0	1	2	58	1.93333	134	4.46667	0	0	58	1.93333	152	9.5	6.1	120	80	81.9
1	41	1	1	0	0	1	1	1	1	0	0	1	6	1	1	1	1	1	1	1	0	1	1	0	1	0	1	1	0	0	1	1	1	1	0	75	2.5	395	13.1667	0	0	75	2.5	111			140	90	54001
1	51	1	1	0	0	1	1	1	1	0	1	2	1	1	0	1	1	1	1	1	1	0	1	1	0	1	0	1	1	3	1	0	0	1	2	59	1.96667	317	10.5667	0	0	59	1.96667	354	12.5	10.5	135	65	1459.59
2	54	1	1	0	0	1	1	1	1	0	1	2	1	1	0	1	1	1	1	1	1	0	1	1	0	0	1	1	0	0	1	1	1	1	0	59	1.96667	156	5.2	0	0	59	1.96667	166			126	82	203.33
1	43	1	1	0	0	1	1	1	1	0	1	2	0	0	1	1	1	1	1	1	1	0	1	1	0	0	1	1	0	0	1	1	1	1	0	238	7.93333	359	11.9667	0	0	238	7.93333	157			135	84	72
1	47	1	3	1	1	1	1	0	1	1	0	2	0	0	1	1	1	1	1	1	1	0	1	1	0	0	1	1	0	0	1	1	1	1	0	43	1.43333	43	1.43333	0	0	42	1.4	81			118	61	4.15
1	53	1	3	1	1	1	1	0	1	1	1	2	3	1	1	1	0	1	1	1	1	0	1	1	0	0	1	1	0	0	1	1	1	1	0	60	2	135	4.5	0	0	60	2	118			109	69	764.78
1	30	1	1	0	0	1	1	1	1	0	1	1	6	1	1	1	1	1	1	1	0	1	1	0	1	0	1	1	0	0	1	1	1	1	0	187	6.23333	546	18.2	0	0	187	6.23333	101			126	90	2623.42
1	53	1	3	1	1	1	1	0	1	1	1	2	0	0	1	1	1	1	1	1	1	0	1	1	0	0	1	1	0	0	1	1	1	1	0	162	5.4	483	16.1	0	0	162	5.4	107			122	83	3.86
1	69	0	3	1	1	1	1	0	1	1	0	1	6	1	1	1	1	1	1	1	0	1	1	0	1	2	1	0	3	0	1	1	1	1	4	226	7.53333	305	10.1667	0	0	226	7.53333	103			134	86	463.22
1	55	1	3	1	1	1	1	0	1	1	1	1	6	1	1	1	1	1	1	1	0	1	1	0	1	0	1	1	0	0	1	1	1	1	0	122	4.06667	135	4.5	0	0	122	4.06667	85			136	70	2972.15
1	58	1	3	1	1	1	1	0	1	1	1	1	6	1	1	1	1	1	1	1	0	1	1	0	1	0	1	1	0	0	1	1	1	1	0	86	2.86667	92	3.06667	0	0	86	2.86667	119			138	102	14.4
1	65	0	3	1	1	1	1	0	1	1	1	2	0	0	1	1	1	1	1	1	1	0	1	1	0	1	0	1	1	3	1	0	0	1	2	119	3.96667	1184	39.4667	0	0	119	3.96667	173	7.5	6.9	126	78	18.88
1	61	1	3	1	1	1	1	0	1	1	1	1	6	1	1	1	1	1	1	1	0	1	1	0	1	1	0	1	2	0	1	1	1	0	3	825	27.5	1077	35.9	0	0	825	27.5	114	5.8	9.9	126	70	934.25
1	76	0	3	1	1	1	1	0	1	1	1	2	0	0	1	1	1	1	1	1	1	0	1	1	0	2	1	0	3	0	1	1	1	1	4	21	0.7	21	0.7	0	0	21	0.7	131			137	82	43.76
1	43	1	3	1	1	1	1	0	1	1	1	2	1	1	0	1	1	1	1	1	1	0	1	1	0	0	1	1	0	0	1	1	1	1	0	91	3.03333	492	16.4	0	0	91	3.03333	100			130	92	102.7
1	40	1	3	1	1	1	1	0	1	1	0	2	1	1	0	1	1	1	1	1	1	0	1	1	0	0	1	1	0	0	1	1	1	1	0	184	6.13333	184	6.13333	0	0	184	6.13333	103			133	80	54001
1	62	1	3	1	1	1	1	0	1	1	1	1	6	1	1	1	1	1	1	1	0	1	1	0	1	3	0	0	1	3	1	0	0	1	2	133	4.43333	140	4.66667	0	0	133	4.43333	376	7.2	8.7	103	62	6.52
1	49	1	3	1	1	1	1	0	1	1	1	1	6	1	1	1	1	1	1	1	0	1	1	0	1	0	1	1	0	0	1	1	1	1	0	70	2.33333	173	5.76667	0	0	70	2.33333	104			138	96	7.68
1	59	1	3	1	1	1	1	0	1	1	0	2	1	1	0	1	1	1	1	1	1	0	1	1	0	0	1	1	0	0	1	1	1	1	0	273	9.1	343	11.4333	0	0	273	9.1	92			125	83	2972.15
1	66	0	3	1	1	1	1	0	1	1	1	2	1	1	0	1	1	1	1	1	1	0	1	1	0	2	1	0	3	0	1	1	1	1	4	57	1.9	57	1.9	0	0	57	1.9	130			148	86	14.4
1	77	0	3	1	1	1	1	0	1	1	1	2	5	1	1	1	1	1	0	0	1	0	1	1	0	0	1	1	0	0	1	1	1	1	0	28	0.933333	609	20.3	0	0	28	0.933333	90			116	75	54001
1	76	0	3	1	1	1	1	0	1	1	1	2	1	1	0	1	1	1	1	1	1	0	1	1	0	0	1	1	0	0	1	1	1	1	0	28	0.933333	28	0.933333	0	0	28	0.933333	99			120	73	639.54
1	72	0	3	1	1	1	1	0	1	1	1	2	5	1	1	1	1	1	0	0	1	0	1	1	0	3	0	0	1	3	1	0	0	1	2	95	3.16667	95	3.16667	0	0	95	3.16667	162	7	8.2	139	85	2.18
1	58	1	1	0	0	1	1	1	1	0	0	2	1	1	0	1	1	1	1	1	1	0	1	1	0	0	1	1	0	0	1	1	1	1	0	239	7.96667	2144	71.4667	0	1	239	7.96667	126			133	87	2.83
1	50	1	1	0	0	1	1	1	1	0	1	2	0	0	1	1	1	1	1	1	1	0	1	1	0	0	1	1	0	0	1	1	1	1	0	287	9.56667	1020	34	0	0	287	9.56667	98			113	77	3.21
1	43	1	3	1	1	1	1	0	1	1	1	2	1	1	0	1	1	1	1	1	1	0	1	1	0	0	1	1	0	0	1	1	1	1	0	292	9.73333	336	11.2	0	0	292	9.73333	92			137	87	423.11
1	67	0	1	0	0	1	1	1	1	0	1	2	1	1	0	1	1	1	1	1	1	0	1	1	0	2	1	0	3	0	1	1	1	1	4	189	6.3	2227	74.2333	0	1	189	6.3	101			118	54	123.12
1	54	1	1	0	0	1	1	1	1	0	1	1	6	1	1	1	1	1	1	1	0	1	1	0	1	0	1	1	0	0	1	1	1	1	0	222	7.4	407	13.5667	0	0	222	7.4	126			130	88	3466
1	36	1	3	1	1	1	1	0	1	1	1	2	1	1	0	1	1	1	1	1	1	0	1	1	0	0	1	1	0	0	1	1	1	1	0	202	6.73333	536	17.8667	0	0	202	6.73333	103			127	79	930.23
1	44	1	1	0	0	1	1	1	1	0	1	2	4	1	1	1	1	0	1	1	1	0	1	1	0	1	0	1	1	3	1	0	0	1	2	434	14.4667	1273	42.4333	0	0	434	14.4667	174	7.5	10.1	126	83	2.48
2	71	0	3	1	1	1	1	0	1	1	1	2	4	1	1	1	1	0	1	1	1	0	1	1	0	3	0	0	1	3	1	0	0	1	2	56	1.86667	56	1.86667	0	0	56	1.86667	100	6	6	122	80	1649.73
1	49	1	1	0	0	1	1	1	1	0	1	2	5	1	1	1	1	1	0	0	1	0	1	1	0	3	0	0	1	2	1	0	0	1	2	131	4.36667	169	5.63333	0	0	131	4.36667	137	6.7	6.8	129	76	218.67
1	44	1	1	0	0	1	1	1	1	0	1	3	2	1	1	0	1	1	1	1	1	1	0	0	0	3	0	0	1	1	0	1	0	1	1	103	3.43333	286	9.53333	0	0	103	3.43333	204	10.2	7.6	149	91	1628.39
1	38	1	3	1	1	1	1	0	1	1	1	2	1	1	0	1	1	1	1	1	1	0	1	1	0	0	1	1	0	0	1	1	1	1	0	193	6.43333	193	6.43333	1	0	119	3.96667	123			113	76	5210
1	60	1	1	0	0	1	1	1	1	0	1	2	3	1	1	1	0	1	1	1	1	0	1	1	0	0	1	1	0	0	1	1	1	1	0	981	32.7	981	32.7	1	1	981	32.7	101			134	75	90.98
1	64	1	1	0	0	1	1	1	1	0	1	1	6	1	1	1	1	1	1	1	0	1	1	0	1	0	1	1	0	0	1	1	1	1	0	119	3.96667	119	3.96667	1	0	32	1.06667	90			105	71	5.24
1	73	0	1	0	0	1	1	1	1	0	1	2	2	1	1	0	1	1	1	1	1	0	1	1	0	2	1	0	3	0	1	1	1	1	4	961	32.0333	961	32.0333	1	1	961	32.0333	135			105	65	33.32
1	75	0	3	1	1	1	1	0	1	1	1	1	6	1	1	1	1	1	1	1	0	1	1	0	1	0	1	1	0	0	1	1	1	1	0	661	22.0333	661	22.0333	1	0	159	5.3	96			116	72	159.08
1	62	1	1	0	0	1	1	1	1	0	0	2	0	0	1	1	1	1	1	1	1	0	1	1	0	1	0	1	1	1	0	1	0	1	1	758	25.2667	758	25.2667	1	0	168	5.6	134	6.4	5.3	104	64	12.54
1	65	0	1	0	0	1	1	1	1	0	0	2	1	1	0	1	1	1	1	1	1	0	1	1	0	0	1	1	0	0	1	1	1	1	0	72	2.4	918	30.6	0	1	72	2.4	95			134	74	2746
2	77	0	3	1	1	1	1	0	1	1	0	2	3	1	1	1	0	1	1	1	1	0	1	1	0	1	0	1	1	1	0	1	0	1	1	196	6.53333	987	32.9	0	0	196	6.53333	150	6.5	6.6	124	69	137.97
1	70	0	3	1	1	1	1	0	1	1	1	2	5	1	1	1	1	1	0	0	1	0	1	1	0	2	1	0	3	0	1	1	1	1	4	194	6.46667	1050	35	0	0	194	6.46667	145			131	79	3.32
1	58	1	1	0	0	1	1	1	1	0	1	2	5	1	1	1	1	1	0	0	1	0	1	1	0	2	1	0	3	0	1	1	1	1	4	84	2.8	394	13.1333	0	0	84	2.8	109			110	73	2.86
2	69	0	3	1	1	1	1	0	1	1	0	1	6	1	1	1	1	1	1	1	0	1	1	0	1	1	0	1	1	1	0	1	0	1	1	371	12.3667	371	12.3667	1	0	209	6.96667	144	6.2	8.4	137	81	21535
2	51	1	3	1	1	1	1	0	1	1	0	2	4	1	1	1	1	0	1	1	1	0	1	1	0	0	1	1	0	0	1	1	1	1	0	841	28.0333	841	28.0333	1	1	43	1.43333	187			103	69	50.34
1	45	1	1	0	0	1	1	1	1	0	1	2	1	1	0	1	1	1	1	1	1	0	1	1	0	1	0	1	1	3	1	0	0	1	2	272	9.06667	272	9.06667	1	0	42	1.4	92	5.6	5.5	103	70	3087
1	67	0	1	0	0	1	1	1	1	0	1	1	6	1	1	1	1	1	1	1	0	1	1	0	1	0	1	1	0	0	1	1	1	1	0	308	10.2667	308	10.2667	1	0	105	3.5	109			116	77	52.51
1	65	0	1	0	0	1	1	1	1	0	1	2	1	1	0	1	1	1	1	1	1	0	1	1	0	0	1	1	0	0	1	1	1	1	0	289	9.63333	289	9.63333	1	0	126	4.2	114			109	70	926.3
1	54	1	1	0	0	1	1	1	1	0	1	1	6	1	1	1	1	1	1	1	0	1	1	0	1	0	1	1	0	0	1	1	1	1	0	28	0.933333	28	0.933333	1	0	28	0.933333	112			156	90	94.86
1	75	0	2	1	1	0	0	1	1	0	1	1	6	1	1	1	1	1	1	1	0	1	1	0	1	2	1	0	3	0	1	1	1	1	4	147	4.9	147	4.9	1	0	147	4.9	114			129	76	0.89
1	73	0	3	1	1	1	1	0	1	1	0	2	4	1	1	1	1	0	1	1	1	0	1	1	0	3	0	0	1	2	1	0	0	1	2	716	23.8667	716	23.8667	1	0	252	8.4	128	6.2	5.6	116	69	34.89
1	69	0	3	1	1	1	1	0	1	1	1	2	4	1	1	1	1	0	1	1	1	0	1	1	0	0	1	1	0	0	1	1	1	1	0	8	0.266667	20	0.666667	0	0	8	0.266667	106			118	81	8
1	53	1	1	0	0	1	1	1	1	0	0	2	1	1	0	1	1	1	1	1	1	0	1	1	0	0	1	1	0	0	1	1	1	1	0	520	17.3333	520	17.3333	1	0	520	17.3333	144			126	74	11.96
1	57	1	1	0	0	1	1	1	1	0	0	2	2	1	1	0	1	1	1	1	1	0	1	1	0	1	0	1	1	2	1	0	0	1	2	647	21.5667	647	21.5667	1	1	450	15	151	6.9	9.5	136	82	2.23
1	55	1	1	0	0	1	1	1	1	0	0	2	1	1	0	1	1	1	1	1	1	0	1	1	0	0	1	1	0	0	1	1	1	1	0	113	3.76667	113	3.76667	1	0	113	3.76667	100			124	84	956.2
1	48	1	1	0	0	1	1	1	1	0	1	2	1	1	0	1	1	1	1	1	1	0	1	1	0	0	1	1	0	0	1	1	1	1	0	645	21.5	645	21.5	1	1	112	3.73333	120			128	88	4062
1	69	0	1	0	0	1	1	1	1	0	1	1	6	1	1	1	1	1	1	1	0	1	1	0	1	2	1	0	3	0	1	1	1	1	4	84	2.8	315	10.5	0	0	117	3.9	94			142	86	3.68
1	40	1	1	0	0	1	1	1	1	0	1	2	1	1	0	1	1	1	1	1	1	0	1	1	0	1	0	1	1	3	1	0	0	1	2	57	1.9	90	3	0	0	65	2.16667	134	6.2	5.8	105	73	911.57
1	40	1	1	0	0	1	1	1	1	0	1	1	6	1	1	1	1	1	1	1	0	1	1	0	1	0	1	1	0	0	1	1	1	1	0	366	12.2	366	12.2	1	0	332	11.0667	91			101	67	54001
1	54	1	1	0	0	1	1	1	1	0	1	2	5	1	1	1	1	1	0	0	1	0	1	1	0	0	1	1	0	0	1	1	1	1	0	14	0.466667	14	0.466667	1	0	14	0.466667	98			105	75	263.72
1	65	0	1	0	0	1	1	1	1	0	1	2	4	1	1	1	1	0	1	1	1	0	1	1	0	0	1	1	0	0	1	1	1	1	0	8	0.266667	433	14.4333	0	0	8	0.266667	111			113	76	40.24
1	68	0	2	1	1	0	0	1	1	0	1	1	6	1	1	1	1	1	1	1	0	1	1	0	1	1	0	1	1	2	1	0	0	1	2	121	4.03333	202	6.73333	0	0	121	4.03333	201	7.7	8	106	71	48.79
1	56	1	1	0	0	1	1	1	1	0	0	2	3	1	1	1	0	1	1	1	1	0	1	1	0	3	0	0	1	1	0	1	0	1	1	105	3.5	212	7.06667	0	0	105	3.5	162	6	5.4	129	84	1399.56
1	69	0	1	0	0	1	1	1	1	0	1	2	4	1	1	1	1	0	1	1	1	0	1	1	0	0	1	1	0	0	1	1	1	1	0	14	0.466667	14	0.466667	1	0	14	0.466667	99			138	84	1760.83
1	70	0	1	0	0	1	1	1	1	0	0	2	4	1	1	1	1	0	1	1	1	0	1	1	0	3	0	0	1	3	1	0	0	1	2	519	17.3	519	17.3	1	1	42	1.4	124	6.4	6.2	154	80	5.98
1	70	0	2	1	1	0	0	1	1	0	1	2	5	1	1	1	1	1	0	0	1	0	1	1	0	2	1	0	3	0	1	1	1	1	4	168	5.6	259	8.63333	0	0	168	5.6	149			115	78	393.29
1	55	1	1	0	0	1	1	1	1	0	1	2	3	1	1	1	0	1	1	1	1	0	1	1	0	0	1	1	0	0	1	1	1	1	0	336	11.2	336	11.2	1	1	336	11.2	112			115	73	2.88
2	65	0	3	1	1	1	1	0	1	1	0	2	4	1	1	1	1	0	1	1	1	0	1	1	0	3	0	0	1	1	0	1	0	1	1	47	1.56667	47	1.56667	0	0	47	1.56667	159	5.8	10.5	130	68	80.53
1	68	0	4	1	0	1	0	1	0	0	1	2	3	1	1	1	0	1	1	1	1	0	1	1	0	1	0	1	1	2	1	0	0	1	2	50	1.66667	112	3.73333	0	0	50	1.66667	113	6	5.6	153	72	89.43
2	71	0	3	1	1	1	1	0	1	1	1	1	6	1	1	1	1	1	1	1	0	1	1	0	1	1	0	1	1	1	0	1	0	1	1	273	9.1	273	9.1	0	0	273	9.1	317	7.1	6.8	136	76	31.11
1	64	1	2	1	1	0	0	1	1	0	1	2	1	1	0	1	1	1	1	1	1	0	1	1	0	3	0	0	1	1	0	1	0	1	1	435	14.5	435	14.5	0	1	435	14.5	262	11.8	10.6	133	75	9.75
1	54	1	4	1	0	1	0	1	0	0	1	1	6	1	1	1	1	1	1	1	0	1	1	0	1	0	1	1	0	0	1	1	1	1	0	48	1.6	132	4.4	0	0	48	1.6	107			141	91	54001
1	51	1	1	0	0	1	1	1	1	0	0	1	6	1	1	1	1	1	1	1	0	1	1	0	1	0	1	1	0	0	1	1	1	1	0	434	14.4667	434	14.4667	1	1	434	14.4667	108			105	56	227.7
1	75	0	1	0	0	1	1	1	1	0	1	2	0	0	1	1	1	1	1	1	1	0	1	1	0	0	1	1	0	0	1	1	1	1	0	372	12.4	372	12.4	1	1	28	0.933333	146			109	64	6.68
2	63	1	3	1	1	1	1	0	1	1	0	1	6	1	1	1	1	1	1	1	0	1	1	0	1	0	1	1	0	0	1	1	1	1	0	374	12.4667	374	12.4667	0	0	374	12.4667	80			119	68	354.87
1	52	1	1	0	0	1	1	1	1	0	1	1	6	1	1	1	1	1	1	1	0	1	1	0	1	0	1	1	0	0	1	1	1	1	0	543	18.1	543	18.1	1	0	530	17.6667	102			112	67	3464
2	62	1	3	1	1	1	1	0	1	1	1	1	6	1	1	1	1	1	1	1	0	1	1	0	1	3	0	0	1	2	1	0	0	1	2	459	15.3	459	15.3	1	0	329	10.9667	111	6.4	5.3	132	80	22.42
1	67	0	2	1	1	0	0	1	1	0	1	1	6	1	1	1	1	1	1	1	0	1	1	0	1	0	1	1	0	0	1	1	1	1	0	122	4.06667	582	19.4	0	0	122	4.06667	127			117	76	1.86
2	44	1	3	1	1	1	1	0	1	1	1	2	3	1	1	1	0	1	1	1	1	0	1	1	0	3	0	0	1	1	0	1	0	1	1	558	18.6	558	18.6	1	0	441	14.7	117	6.4	5.9	137	83	135.91
2	69	0	2	1	1	0	0	1	1	0	1	1	6	1	1	1	1	1	1	1	0	1	1	0	1	3	0	0	1	1	0	1	0	1	1	1260	42	1260	42	1	1	420	14	131	6.7	7.4	125	77	3.9
1	83	0	3	1	1	1	1	0	1	1	1	2	1	1	0	1	1	1	1	1	1	0	1	1	0	3	0	0	1	3	1	0	0	1	2	1528	50.9333	1528	50.9333	1	1	953	31.7667	145	5.8	5.6	178	73	2.51
1	70	0	3	1	1	1	1	0	1	1	0	1	6	1	1	1	1	1	1	1	0	1	1	0	1	3	0	0	1	2	1	0	0	1	2	273	9.1	273	9.1	1	0	273	9.1	120	7.1	6.8	139	70	75.35
2	60	1	1	0	0	1	1	1	1	0	1	1	6	1	1	1	1	1	1	1	0	1	1	0	1	3	0	0	1	2	1	0	0	1	2	1141	38.0333	1141	38.0333	1	0	509	16.9667	148	6.5	5.3	123	56	531.49
1	64	1	1	0	0	1	1	1	1	0	1	1	6	1	1	1	1	1	1	1	0	1	1	0	1	1	0	1	1	2	1	0	0	1	2	1109	36.9667	1109	36.9667	1	0	1080	36	123	6.3	5.7	106	68	3.8
1	84	0	3	1	1	1	1	0	1	1	1	2	0	0	1	1	1	1	1	1	1	0	1	1	0	2	1	0	3	0	1	1	1	1	4	52	1.73333	458	15.2667	0	0	52	1.73333	86			116	55	4.9
2	75	0	1	0	0	1	1	1	1	0	1	2	0	0	1	1	1	1	1	1	1	0	1	1	0	1	0	1	2	0	1	1	1	0	3	656	21.8667	656	21.8667	1	0	54	1.8	216	5.8	6.1	146	72	7.81
1	73	0	3	1	1	1	1	0	1	1	1	3	5	1	1	1	1	1	0	1	1	1	0	0	0	3	0	0	1	2	1	0	0	1	2	27	0.9	38	1.26667	0	0	27	0.9	164	5.4	7.4	162	69	11481
2	80	0	3	1	1	1	1	0	1	1	1	2	0	0	1	1	1	1	1	1	1	0	1	1	0	3	0	0	1	2	1	0	0	1	2	435	14.5	435	14.5	1	0	155	5.16667	126	8.8	8	142	69	9.73
1	64	1	1	0	0	1	1	1	1	0	0	2	0	0	1	1	1	1	1	1	1	0	1	1	0	0	1	1	0	0	1	1	1	1	0	323	10.7667	592	19.7333	0	0	323	10.7667	133			118	85	11.2
2	69	0	3	1	1	1	1	0	1	1	1	2	4	1	1	1	1	0	1	1	1	0	1	1	0	3	0	0	2	0	1	1	1	0	3	19	0.633333	403	13.4333	0	0	19	0.633333	106	5.8	6.1	142	81	12.13
1	59	1	1	0	0	1	1	1	1	0	1	1	6	1	1	1	1	1	1	1	0	1	1	0	1	3	0	0	1	1	0	1	0	1	1	56	1.86667	640	21.3333	0	0	56	1.86667	171	7.5	6.6	111	69	2.27
2	74	0	1	0	0	1	1	1	1	0	1	2	1	1	0	1	1	1	1	1	1	0	1	1	0	2	1	0	3	0	1	1	1	1	4	33	1.1	51	1.7	0	0	33	1.1	95			138	80	14.46
1	57	1	1	0	0	1	1	1	1	0	0	1	6	1	1	1	1	1	1	1	0	1	1	0	1	0	1	1	0	0	1	1	1	1	0	79	2.63333	79	2.63333	0	0	79	2.63333	108			139	83	54001
1	64	1	1	0	0	1	1	1	1	0	1	2	3	1	1	1	0	1	1	1	1	0	1	1	0	1	0	1	1	3	1	0	0	1	2	1554	51.8	1554	51.8	1	0	100	3.33333	154	10.2	9.9	148	74	1.49
1	55	1	1	0	0	1	1	1	1	0	1	3	0	0	1	1	1	1	1	1	1	1	0	0	0	0	1	1	0	0	1	1	1	1	0	130	4.33333	347	11.5667	0	0	130	4.33333	100			100	72	17624
1	57	1	3	1	1	1	1	0	1	1	1	1	6	1	1	1	1	1	1	1	0	1	1	0	1	0	1	1	0	0	1	1	1	1	0	55	1.83333	76	2.53333	0	0	55	1.83333	103			117	82	3147
1	47	1	3	1	1	1	1	0	1	1	1	2	3	1	1	1	0	1	1	1	1	0	1	1	0	0	1	1	0	0	1	1	1	1	0	216	7.2	419	13.9667	0	0	216	7.2	118			112	74	448.95
1	50	1	3	1	1	1	1	0	1	1	0	2	5	1	1	1	1	1	0	0	1	0	1	1	0	0	1	1	0	0	1	1	1	1	0	76	2.53333	194	6.46667	0	0	76	2.53333	145			132	87	743.94
1	76	0	3	1	1	1	1	0	1	1	1	3	1	1	0	1	1	1	1	1	1	1	0	0	0	0	1	1	0	0	1	1	1	1	0	49	1.63333	97	3.23333	0	0	49	1.63333	164			134	80	17.17
1	63	1	3	1	1	1	1	0	1	1	1	1	6	1	1	1	1	1	1	1	0	1	1	0	1	0	1	1	0	0	1	1	1	1	0	142	4.73333	300	10	0	0	142	4.73333	130			122	70	278.01
1	70	0	1	0	0	1	1	1	1	0	0	1	6	1	1	1	1	1	1	1	0	1	1	0	1	2	1	0	3	0	1	1	1	1	4	148	4.93333	191	6.36667	0	0	148	4.93333	108			117	79	115.95
2	50	1	3	1	1	1	1	0	1	1	1	2	1	1	0	1	1	1	1	1	1	0	1	1	0	0	1	1	0	0	1	1	1	1	0	80	2.66667	819	27.3	0	0	80	2.66667	100			110	80	9861
2	74	0	3	1	1	1	1	0	1	1	1	3	1	1	0	1	1	1	1	1	1	1	0	0	0	2	1	0	3	0	1	1	1	1	4	70	2.33333	71	2.36667	0	0	70	2.33333	144			135	70	33829
1	72	0	1	0	0	1	1	1	1	0	1	2	3	1	1	1	0	1	1	1	1	0	1	1	0	0	1	1	0	0	1	1	1	1	0	6	0.2	10	0.333333	0	0	6	0.2	109			126	80	2803
1	59	1	1	0	0	1	1	1	1	0	1	1	6	1	1	1	1	1	1	1	0	1	1	0	1	1	0	1	1	2	1	0	0	1	2	120	4	1960	65.3333	0	1	120	4	95	6	6.5	113	76	3.18
1	74	0	3	1	1	1	1	0	1	1	1	1	6	1	1	1	1	1	1	1	0	1	1	0	1	0	1	1	0	0	1	1	1	1	0	28	0.933333	101	3.36667	0	0	28	0.933333	119			126	78	2476.01
1	67	0	3	1	1	1	1	0	1	1	0	2	3	1	1	1	0	1	1	1	1	0	1	1	0	2	1	0	3	0	1	1	1	1	4	83	2.76667	83	2.76667	0	0	83	2.76667	77			120	71	1.74
1	62	1	3	1	1	1	1	0	1	1	1	2	3	1	1	1	0	1	1	1	1	0	1	1	0	3	0	0	1	1	0	1	0	1	1	637	21.2333	1757	58.5667	0	0	637	21.2333	115	7.7	7	157	114	2.07
1	84	0	3	1	1	1	1	0	1	1	1	2	1	1	0	1	1	1	1	1	1	0	1	1	0	2	1	0	3	0	1	1	1	1	4	776	25.8667	776	25.8667	0	0	776	25.8667	93			189	108	14.07
1	33	1	3	1	1	1	1	0	1	1	1	1	6	1	1	1	1	1	1	1	0	1	1	0	1	0	1	1	0	0	1	1	1	1	0	273	9.1	945	31.5	0	0	273	9.1	100			126	77	53843
1	52	1	1	0	0	1	1	1	1	0	1	3	1	1	0	1	1	1	1	1	1	1	0	0	0	0	1	1	0	0	1	1	1	1	0	74	2.46667	120	4	0	0	74	2.46667	116			107	74	54001
2	71	0	3	1	1	1	1	0	1	1	1	2	0	0	1	1	1	1	1	1	1	0	1	1	0	1	0	1	1	2	1	0	0	1	2	545	18.1667	1069	35.6333	0	0	545	18.1667	433	11.4	10.1	130	84	4831
2	75	0	3	1	1	1	1	0	1	1	1	2	0	0	1	1	1	1	1	1	1	0	1	1	0	2	1	0	3	0	1	1	1	1	4	163	5.43333	189	6.3	0	0	163	5.43333	107			152	89	5.96
1	64	1	3	1	1	1	1	0	1	1	0	1	6	1	1	1	1	1	1	1	0	1	1	0	1	3	0	0	1	3	1	0	0	1	2	52	1.73333	109	3.63333	0	0	52	1.73333	342	8.5	8.9	178	99	4.85
1	53	1	1	0	0	1	1	1	1	0	1	2	1	1	0	1	1	1	1	1	1	0	1	1	0	0	1	1	0	0	1	1	1	1	0	503	16.7667	2099	69.9667	0	1	503	16.7667	109			115	86	23046
1	78	0	1	0	0	1	1	1	1	0	1	2	3	1	1	1	0	1	1	1	1	0	1	1	0	2	1	0	3	0	1	1	1	1	4	117	3.9	117	3.9	0	0	117	3.9	159			167	94	32070
2	78	0	3	1	1	1	1	0	1	1	1	1	6	1	1	1	1	1	1	1	0	1	1	0	1	3	0	0	2	0	1	1	1	0	3	83	2.76667	303	10.1	0	0	83	2.76667	238	14.2	12.2	124	80	45.06
1	81	0	3	1	1	1	1	0	1	1	1	2	0	0	1	1	1	1	1	1	1	0	1	1	0	2	1	0	3	0	1	1	1	1	4	396	13.2	408	13.6	0	0	396	13.2	116			143	67	7786
1	77	0	1	0	0	1	1	1	1	0	1	1	6	1	1	1	1	1	1	1	0	1	1	0	1	3	0	0	1	3	1	0	0	1	2	61	2.03333	432	14.4	0	0	61	2.03333	143	6.2	6.3	131	67	16.74
1	40	1	1	0	0	1	1	1	1	0	1	2	1	1	0	1	1	1	1	1	1	0	1	1	0	2	1	0	3	0	1	1	1	1	4	200	6.66667	2156	71.8667	0	0	200	6.66667	157			110	65	5.98
1	58	1	3	1	1	1	1	0	1	1	1	2	0	0	1	1	1	1	1	1	1	0	1	1	0	3	0	0	1	3	1	0	0	1	2	69	2.3	133	4.43333	0	0	69	2.3	443	9.8	8.6	151	84	38.79
1	65	0	1	0	0	1	1	1	1	0	1	2	1	1	0	1	1	1	1	1	1	0	1	1	0	2	1	0	3	0	1	1	1	1	4	59	1.96667	63	2.1	0	0	59	1.96667	160			142	89	54001
2	39	1	1	0	0	1	1	1	1	0	1	2	1	1	0	1	1	1	1	1	1	0	1	1	0	0	1	1	0	0	1	1	1	1	0	28	0.933333	415	13.8333	0	0	28	0.933333	100			109	67	1.83
2	64	1	3	1	1	1	1	0	1	1	1	1	6	1	1	1	1	1	1	1	0	1	1	0	1	3	0	0	2	0	1	1	1	0	3	511	17.0333	872	29.0667	0	0	511	17.0333	218	8.6	4.8	122	66	84.96
1	34	1	1	0	0	1	1	1	1	0	1	1	6	1	1	1	1	1	1	1	0	1	1	0	1	0	1	1	0	0	1	1	1	1	0	154	5.13333	221	7.36667	0	0	154	5.13333	125			118	84	304.11
1	72	0	3	1	1	1	1	0	1	1	1	1	6	1	1	1	1	1	1	1	0	1	1	0	1	3	0	0	2	0	1	1	1	0	3	85	2.83333	85	2.83333	0	0	85	2.83333	147	7.4	5	145	74	8019
1	57	1	1	0	0	1	1	1	1	0	1	1	6	1	1	1	1	1	1	1	0	1	1	0	1	0	1	1	0	0	1	1	1	1	0	90	3	142	4.73333	0	0	90	3	106			122	70	9861
1	59	1	1	0	0	1	1	1	1	0	1	2	0	0	1	1	1	1	1	1	1	0	1	1	0	0	1	1	0	0	1	1	1	1	0	616	20.5333	749	24.9667	0	0	616	20.5333	100			143	77	64.7
2	68	0	2	1	1	0	0	1	1	0	1	1	6	1	1	1	1	1	1	1	0	1	1	0	1	2	1	0	3	0	1	1	1	1	4	746	24.8667	1403	46.7667	0	0	746	24.8667	127			120	64	543.48
2	77	0	3	1	1	1	1	0	1	1	1	2	4	1	1	1	1	0	1	1	1	0	1	1	0	2	1	0	3	0	1	1	1	1	4	403	13.4333	550	18.3333	0	0	403	13.4333	95			166	94	477
1	68	0	1	0	0	1	1	1	1	0	1	2	1	1	0	1	1	1	1	1	1	0	1	1	0	2	1	0	3	0	1	1	1	1	4	36	1.2	36	1.2	0	0	36	1.2	106			126	70	477.04
1	57	1	1	0	0	1	1	1	1	0	1	1	6	1	1	1	1	1	1	1	0	1	1	0	1	0	1	1	0	0	1	1	1	1	0	161	5.36667	161	5.36667	1	0	147	4.9	100			138	95	18.3
2	53	1	1	0	0	1	1	1	1	0	1	1	6	1	1	1	1	1	1	1	0	1	1	0	1	0	1	1	0	0	1	1	1	1	0	251	8.36667	693	23.1	0	0	251	8.36667	130			111	77	10.98
1	52	1	1	0	0	1	1	1	1	0	1	2	0	0	1	1	1	1	1	1	1	0	1	1	0	2	1	0	3	0	1	1	1	1	4	322	10.7333	322	10.7333	1	0	154	5.13333	214			151	91	277.09
2	81	0	1	0	0	1	1	1	1	0	1	2	1	1	0	1	1	1	1	1	1	0	1	1	0	3	0	0	1	3	1	0	0	1	2	61	2.03333	334	11.1333	0	0	61	2.03333	126	5.5	5.7	157	78	11.34
1	77	0	3	1	1	1	1	0	1	1	0	2	2	1	1	0	1	1	1	1	1	0	1	1	0	2	1	0	3	0	1	1	1	1	4	464	15.4667	464	15.4667	1	0	56	1.86667	109			143	66	7.62
2	69	0	1	0	0	1	1	1	1	0	1	2	3	1	1	1	0	1	1	1	1	0	1	1	0	0	1	1	0	0	1	1	1	1	0	496	16.5333	496	16.5333	1	0	224	7.46667	100			120	70	2649.19
1	52	1	1	0	0	1	1	1	1	0	1	3	5	1	1	1	1	1	0	1	1	1	0	0	0	0	1	1	0	0	1	1	1	1	0	543	18.1	543	18.1	1	0	530	17.6667	110			124	72	3821
1	62	1	2	1	1	0	0	1	1	0	1	1	6	1	1	1	1	1	1	1	0	1	1	0	1	3	0	0	1	2	1	0	0	1	2	459	15.3	459	15.3	1	0	357	11.9	131	7.1	5.3	132	80	22.42
1	47	1	2	1	1	0	0	1	1	0	1	1	6	1	1	1	1	1	1	1	0	1	1	0	1	2	1	0	3	0	1	1	1	1	4	335	11.1667	335	11.1667	1	0	266	8.86667	82			152	92	3335
1	68	0	3	1	1	1	1	0	1	1	1	3	1	1	0	1	1	1	1	1	1	1	0	0	0	3	0	0	1	2	1	0	0	1	2	29	0.966667	29	0.966667	1	0	29	0.966667	97	6.1	6.3	153	83	617.23
1	70	0	4	1	0	1	0	1	0	0	1	1	6	1	1	1	1	1	1	1	0	1	1	0	1	0	1	1	0	0	1	1	1	1	0	15	0.5	15	0.5	1	0	15	0.5	100			121	72	426.43
2	64	1	2	1	1	0	0	1	1	0	1	2	0	0	1	1	1	1	1	1	1	0	1	1	0	3	0	0	2	0	1	1	1	0	3	827	27.5667	827	27.5667	1	1	827	27.5667	156	9.8	9.4	175	78	1.16
1	63	1	1	0	0	1	1	1	1	0	0	3	2	1	1	0	1	1	1	1	1	1	0	0	0	3	0	0	1	3	1	0	0	1	2	308	10.2667	308	10.2667	1	0	307	10.2333	198	6.8	6.9	148	75	1168
1	72	0	1	0	0	1	1	1	1	0	1	2	1	1	0	1	1	1	1	1	1	0	1	1	0	0	1	1	0	0	1	1	1	1	0	198	6.6	198	6.6	1	0	196	6.53333	136			122	89	6.28
1	59	1	2	1	1	0	0	1	1	0	1	1	6	1	1	1	1	1	1	1	0	1	1	0	1	0	1	1	0	0	1	1	1	1	0	147	4.9	147	4.9	1	0	147	4.9	100			121	83	6986
1	74	0	1	0	0	1	1	1	1	0	0	2	3	1	1	1	0	1	1	1	1	0	1	1	0	2	1	0	3	0	1	1	1	1	4	233	7.76667	233	7.76667	1	0	196	6.53333	121			188	78	26.75
2	86	0	3	1	1	1	1	0	1	1	1	2	0	0	1	1	1	1	1	1	1	0	1	1	0	2	1	0	3	0	1	1	1	1	4	700	23.3333	700	23.3333	1	1	287	9.56667	100			128	67	4.15
1	47	1	1	0	0	1	1	1	1	0	1	1	6	1	1	1	1	1	1	1	0	1	1	0	1	0	1	1	0	0	1	1	1	1	0	532	17.7333	686	22.8667	0	1	532	17.7333	116			113	81	1945.96
1	72	0	3	1	1	1	1	0	1	1	1	2	3	1	1	1	0	1	1	1	1	0	1	1	0	2	1	0	3	0	1	1	1	1	4	127	4.23333	197	6.56667	0	0	127	4.23333	152			152	78	9.69
2	79	0	2	1	1	0	0	1	1	0	1	2	0	0	1	1	1	1	1	1	1	0	1	1	0	2	1	0	3	0	1	1	1	1	4	182	6.06667	289	9.63333	0	0	182	6.06667	111			128	89	21.5
1	71	0	1	0	0	1	1	1	1	0	1	1	6	1	1	1	1	1	1	1	0	1	1	0	1	2	1	0	3	0	1	1	1	1	4	140	4.66667	463	15.4333	0	1	140	4.66667	129			163	104	1234.25
1	80	0	2	1	1	0	0	1	1	0	1	2	1	1	0	1	1	1	1	1	1	0	1	1	0	0	1	1	0	0	1	1	1	1	0	49	1.63333	267	8.9	0	0	49	1.63333	100			129	79	495.7
2	77	0	3	1	1	1	1	0	1	1	1	1	6	1	1	1	1	1	1	1	0	1	1	0	1	3	0	0	1	1	0	1	0	1	1	63	2.1	63	2.1	0	0	63	2.1	209	9.1	8.5	117	74	2.91
2	70	0	2	1	1	0	0	1	1	0	1	1	6	1	1	1	1	1	1	1	0	1	1	0	1	0	1	1	0	0	1	1	1	1	0	28	0.933333	28	0.933333	0	0	28	0.933333	100			120	70	54001
1	65	0	1	0	0	1	1	1	1	0	1	2	4	1	1	1	1	0	1	1	1	0	1	1	0	0	1	1	0	0	1	1	1	1	0	567	18.9	567	18.9	1	1	567	18.9	107			128	86	193.48
1	80	0	1	0	0	1	1	1	1	0	1	1	6	1	1	1	1	1	1	1	0	1	1	0	1	2	1	0	3	0	1	1	1	1	4	34	1.13333	34	1.13333	0	0	34	1.13333	186			142	82	19734
2	69	0	1	0	0	1	1	1	1	0	1	2	5	1	1	1	1	1	0	0	1	0	1	1	0	2	1	0	3	0	1	1	1	1	4	372	12.4	498	16.6	0	1	372	12.4	110			155	91	10969
1	85	0	1	0	0	1	1	1	1	0	1	2	0	0	1	1	1	1	1	1	1	0	1	1	0	2	1	0	3	0	1	1	1	1	4	329	10.9667	490	16.3333	0	0	329	10.9667	187			136	69	5.3
1	72	0	1	0	0	1	1	1	1	0	1	1	6	1	1	1	1	1	1	1	0	1	1	0	1	2	1	0	3	0	1	1	1	1	4	392	13.0667	490	16.3333	0	1	392	13.0667	121			120	94	140.6
2	60	1	2	1	1	0	0	1	1	0	1	2	4	1	1	1	1	0	1	1	1	0	1	1	0	0	1	1	0	0	1	1	1	1	0	210	7	252	8.4	0	0	210	7	85			102	70	54001
1	59	1	2	1	1	0	0	1	1	0	1	1	6	1	1	1	1	1	1	1	0	1	1	0	1	0	1	1	0	0	1	1	1	1	0	154	5.13333	231	7.7	0	0	154	5.13333	120			134	79	1902.26
2	81	0	2	1	1	0	0	1	1	0	1	2	0	0	1	1	1	1	1	1	1	0	1	1	0	0	1	1	0	0	1	1	1	1	0	78	2.6	257	8.56667	0	0	78	2.6	128			130	78	2.04
1	60	1	1	0	0	1	1	1	1	0	1	2	3	1	1	1	0	1	1	1	1	0	1	1	0	1	0	1	2	0	1	1	1	0	3	274	9.13333	429	14.3	0	1	274	9.13333	291	11.3	9.8	111	70	7.46
1	63	1	2	1	1	0	0	1	1	0	1	2	0	0	1	1	1	1	1	1	1	0	1	1	0	2	1	0	3	0	1	1	1	1	4	70	2.33333	371	12.3667	0	1	70	2.33333	100			145	96	3.12
2	77	0	2	1	1	0	0	1	1	0	1	1	6	1	1	1	1	1	1	1	0	1	1	0	1	3	0	0	1	2	1	0	0	1	2	122	4.06667	138	4.6	0	0	122	4.06667	201	7.5	7.1	144	55	104.02
1	52	1	3	1	1	1	1	0	1	1	1	2	1	1	0	1	1	1	1	1	1	0	1	1	0	0	1	1	0	0	1	1	1	1	0	522	17.4	522	17.4	1	0	230	7.66667	92			116	77	39.3
1	73	0	3	1	1	1	1	0	1	1	1	1	6	1	1	1	1	1	1	1	0	1	1	0	1	0	1	1	0	0	1	1	1	1	0	47	1.56667	133	4.43333	0	0	47	1.56667	126			116	71	10969
1	48	1	1	0	0	1	1	1	1	0	1	1	6	1	1	1	1	1	1	1	0	1	1	0	1	0	1	1	0	0	1	1	1	1	0	42	1.4	42	1.4	1	0	3	0.1	100			130	80	2.43
1	52	1	1	0	0	1	1	1	1	0	1	1	6	1	1	1	1	1	1	1	0	1	1	0	1	1	0	1	1	2	1	0	0	1	2	598	19.9333	598	19.9333	1	0	90	3	157	8.1	5.1	135	53	5.2
2	70	0	3	1	1	1	1	0	1	1	1	1	6	1	1	1	1	1	1	1	0	1	1	0	1	0	1	1	0	0	1	1	1	1	0	239	7.96667	1392	46.4	0	1	239	7.96667	154			109	68	108.19
1	65	0	1	0	0	1	1	1	1	0	1	2	5	1	1	1	1	1	0	0	1	0	1	1	0	2	1	0	3	0	1	1	1	1	4	78	2.6	211	7.03333	0	0	78	2.6	142			169	92	4096
1	76	0	3	1	1	1	1	0	1	1	0	2	3	1	1	1	0	1	1	1	1	0	1	1	0	3	0	0	1	3	1	0	0	1	2	272	9.06667	272	9.06667	1	0	147	4.9	170	6.3	6.3	181	85	21995
1	67	0	1	0	0	1	1	1	1	0	1	1	6	1	1	1	1	1	1	1	0	1	1	0	1	0	1	1	0	0	1	1	1	1	0	60	2	161	5.36667	0	0	60	2	128			130	86	54001
1	62	1	3	1	1	1	1	0	1	1	0	3	5	1	1	1	1	1	0	1	1	1	0	0	0	0	1	1	0	0	1	1	1	1	0	7	0.233333	17	0.566667	0	0	7	0.233333	126			139	86	33869
1	65	0	1	0	0	1	1	1	1	0	1	1	6	1	1	1	1	1	1	1	0	1	1	0	1	0	1	1	0	0	1	1	1	1	0	61	2.03333	202	6.73333	0	0	61	2.03333	104			128	96	82.96
1	40	1	1	0	0	1	1	1	1	0	1	1	6	1	1	1	1	1	1	1	0	1	1	0	1	0	1	1	0	0	1	1	1	1	0	1954	65.1333	1954	65.1333	1	1	238	7.93333	100			131	91	24.63
1	77	0	1	0	0	1	1	1	1	0	1	2	3	1	1	1	0	1	1	1	1	0	1	1	0	0	1	1	0	0	1	1	1	1	0	99	3.3	113	3.76667	0	0	99	3.3	119			105	66	83.22
1	61	1	1	0	0	1	1	1	1	0	1	1	6	1	1	1	1	1	1	1	0	1	1	0	1	1	0	1	2	0	1	1	1	0	3	1997	66.5667	1997	66.5667	1	1	137	4.56667	162	9.6	8.8	111	66	1.64
1	69	0	1	0	0	1	1	1	1	0	1	2	1	1	0	1	1	1	1	1	1	0	1	1	0	0	1	1	0	0	1	1	1	1	0	56	1.86667	74	2.46667	0	0	56	1.86667	161			130	80	3.89
1	50	1	1	0	0	1	1	1	1	0	1	1	6	1	1	1	1	1	1	1	0	1	1	0	1	0	1	1	0	0	1	1	1	1	0	72	2.4	83	2.76667	0	0	72	2.4	120			113	79	54001
1	75	0	3	1	1	1	1	0	1	1	1	3	5	1	1	1	1	1	0	1	1	1	0	0	0	2	1	0	3	0	1	1	1	1	4	98	3.26667	492	16.4	0	0	98	3.26667	118			206	100	70.21
1	73	0	3	1	1	1	1	0	1	1	1	1	6	1	1	1	1	1	1	1	0	1	1	0	1	0	1	1	0	0	1	1	1	1	0	71	2.36667	133	4.43333	0	0	71	2.36667	109			127	80	10969
1	63	1	1	0	0	1	1	1	1	0	1	2	0	0	1	1	1	1	1	1	1	0	1	1	0	2	1	0	3	0	1	1	1	1	4	876	29.2	876	29.2	1	1	380	12.6667	106			142	69	3.06
1	64	1	1	0	0	1	1	1	1	0	1	2	0	0	1	1	1	1	1	1	1	0	1	1	0	1	0	1	2	0	1	1	1	0	3	273	9.1	273	9.1	1	0	70	2.33333	239	8.5	9.7	122	91	15.56
1	67	0	1	0	0	1	1	1	1	0	1	3	0	0	1	1	1	1	1	1	1	1	0	0	0	2	1	0	3	0	1	1	1	1	4	60	2	172	5.73333	0	0	60	2	99			137	86	1.73
1	65	0	2	1	1	0	0	1	1	0	0	3	0	0	1	1	1	1	1	1	1	1	0	0	0	1	0	1	1	2	1	0	0	1	2	310	10.3333	310	10.3333	1	0	145	4.83333	122	6.7	10.1	138	74	638.99
1	67	0	1	0	0	1	1	1	1	0	1	2	1	1	0	1	1	1	1	1	1	0	1	1	0	3	0	0	1	1	0	1	0	1	1	667	22.2333	667	22.2333	1	1	150	5	221	6.2	6.3	155	97	839
1	61	1	2	1	1	0	0	1	1	0	1	1	6	1	1	1	1	1	1	1	0	1	1	0	1	2	1	0	3	0	1	1	1	1	4	280	9.33333	395	13.1667	0	0	280	9.33333	74	7	7.1	133	79	3.63
1	79	0	3	1	1	1	1	0	1	1	1	2	1	1	0	1	1	1	1	1	1	0	1	1	0	3	0	0	1	1	0	1	0	1	1	74	2.46667	378	12.6	0	0	74	2.46667	129	6.5	5.8	135	85	857.42
1	73	0	3	1	1	1	1	0	1	1	1	1	6	1	1	1	1	1	1	1	0	1	1	0	1	3	0	0	1	1	0	1	0	1	1	46	1.53333	126	4.2	0	0	46	1.53333	135	6.2		131	74	1875.6
1	66	0	2	1	1	0	0	1	1	0	1	2	1	1	0	1	1	1	1	1	1	0	1	1	0	1	0	1	1	2	1	0	0	1	2	70	2.33333	239	7.96667	0	0	70	2.33333	127	7.6	6.9	127	77	2022.39
1	61	1	1	0	0	1	1	1	1	0	1	1	6	1	1	1	1	1	1	1	0	1	1	0	1	1	0	1	2	0	1	1	1	0	3	154	5.13333	1997	66.5667	0	1	154	5.13333	165	9.2	8.8	148	97	1.64
1	54	1	1	0	0	1	1	1	1	0	1	2	5	1	1	1	1	1	0	0	1	0	1	1	0	0	1	1	0	0	1	1	1	1	0	21	0.7	21	0.7	0	0	21	0.7	114	7.2	7.5	117	77	492.95
1	67	0	2	1	1	0	0	1	1	0	1	1	6	1	1	1	1	1	1	1	0	1	1	0	1	2	1	0	3	0	1	1	1	1	4	25	0.833333	27	0.9	0	0	25	0.833333	108	5.9	7	128	76	44.67
1	51	1	1	0	0	1	1	1	1	0	1	2	1	1	0	1	1	1	1	1	1	0	1	1	0	0	1	1	0	0	1	1	1	1	0	70	2.33333	399	13.3	0	0	70	2.33333	115			129	84	17.54
[truncated: 1 more columns]
